# Supplementary material for: Role of Histone Acetylation in the Stimulatory Effect of Valproic Acid on Vascular Endothelial Tissue-Type Plasminogen Activator Expression
Source: PLoS One. 2012 Feb 20;7(2):e31573. doi: 10.1371/journal.pone.0031573 (PMC3282745; doi:10.1371/journal.pone.0031573)
Supplement: Table S1 — Regulation of global endothelial gene expression by VPA. The table lists data obtained from microarray experiments on HUVECs treated with 4 mM VPA for 24 h. The table is divided into genes up-regulated by VPA, genes down-regulated by VPA and a complete list on regulation of all hemostasis genes by VPA. Hemostasis genes were identified using the Amigo database (http://amigo.geneontology.org). Presented data are mean of four individual experiments and are listed as fold change compared to untreated control cells. (XLS) [file pone.0031573.s001.xls]

## Sheet: Genes up-regulated by VPA
Probe Set ID	Gene Title	Gene Symbol	Average Expression	log Fold Change	Fold change	adj. P. Value	B statistics
8045637	kinesin family member 5C	KIF5C	8.21619	3.78381	13.7734	2.35689e-10	22.5192
8104492	ropporin 1-like	ROPN1L	8.76336	3.61811	12.2789	2.52697e-11	25.0001
7954899	contactin 1	CNTN1	8.19559	3.6046	12.1644	8.32985e-10	20.3276
8126750	ectonucleotide pyrophosphatase/phosphodiesterase 5 (putative function)	ENPP5	7.67027	3.50441	11.3483	6.01701e-10	20.981
8077366	leucine rich repeat neuronal 1	LRRN1	7.23552	3.4425	10.8717	4.34763e-09	17.2867
7997336	vesicle amine transport protein 1 homolog (T. californica)-like	VAT1L	8.61435	3.42135	10.7134	1.76567e-09	18.9461
7943892	neural cell adhesion molecule 1	NCAM1	8.46672	3.21899	9.31133	1.36119e-09	19.4784
8027770	FXYD domain containing ion transport regulator 7	FXYD7	9.48581	3.05599	8.3166	7.37551e-12	26.363
8136200	carboxypeptidase A4	CPA4	8.14164	3.00704	8.03915	2.09031e-06	8.24114
8147030	stathmin-like 2	STMN2	7.95315	2.90834	7.50753	4.93216e-08	13.6849
8098379	WD repeat domain 17	WDR17	6.48664	2.87189	7.32023	7.65405e-10	20.6084
8031076	calcium channel, voltage-dependent, gamma subunit 7	CACNG7	9.13486	2.83723	7.14648	1.08586e-08	16.0366
8149825	stanniocalcin 1	STC1	8.31001	2.82586	7.09039	8.32985e-10	20.271
7994131	protein kinase C, beta	PRKCB	8.06008	2.81146	7.01993	4.48876e-10	21.5255
8057803	transmembrane protein with EGF-like and two follistatin-like domains 2	TMEFF2	7.88819	2.68154	6.41541	1.70066e-09	19.0604
7981427	creatine kinase, brain	CKB	9.38756	2.68004	6.40873	5.80647e-10	21.1864
8048995	integral membrane protein 2C	ITM2C	10.536	2.67599	6.39079	2.62685e-09	18.1108
8083779	serpin peptidase inhibitor, clade I (neuroserpin), member 1	SERPINI1	7.35056	2.60737	6.09392	1.56775e-09	19.1864
8083839	G protein-coupled receptor 160	GPR160	7.27083	2.59069	6.02386	1.05817e-08	16.0765
8128123	Ras-related GTP binding D	RRAGD	8.7848	2.58958	6.01923	1.4592e-08	15.5398
8082767	transmembrane protein 108	TMEM108	8.05406	2.57691	5.9666	7.65405e-10	20.6709
7945321	galactosidase, beta 1-like 2	GLB1L2	9.19337	2.53357	5.79003	7.48625e-09	16.6266
8060134	kinesin family member 1A	KIF1A	8.5005	2.49735	5.64646	2.97589e-09	17.9235
8095751	DKFZP564O0823 protein	DKFZP564O0823	8.70601	2.47422	5.55667	6.30389e-08	13.3371
7904572	---	---	8.53456	2.47238	5.54957	8.29311e-07	9.52039
7926622	sperm associated antigen 6	SPAG6	6.96311	2.44038	5.42783	2.44638e-09	18.2253
7919645	synaptic vesicle glycoprotein 2A	SV2A	8.6725	2.37244	5.17815	1.94886e-09	18.7103
8063444	teashirt zinc finger homeobox 2	TSHZ2	7.05475	2.3455	5.08236	7.32835e-08	13.1054
7962455	NEL-like 2 (chicken)	NELL2	7.21816	2.33423	5.04283	2.42592e-08	14.7301
8059580	delta/notch-like EGF repeat containing	DNER	8.0992	2.32858	5.0231	3.57548e-09	17.6988
8040430	visinin-like 1	VSNL1	7.84929	2.23617	4.71145	5.97334e-08	13.4181
8116418	glutamine-fructose-6-phosphate transaminase 2	GFPT2	7.96982	2.23449	4.70597	3.13425e-08	14.3638
7957386	acyl-CoA synthetase short-chain family member 3	ACSS3	8.13693	2.22574	4.67752	1.4592e-08	15.5395
8083616	myeloid leukemia factor 1	MLF1	7.98869	2.22187	4.66496	5.19304e-09	17.0649
8028084	amyloid beta (A4) precursor-like protein 1	APLP1	9.4626	2.20733	4.6182	2.44638e-09	18.2145
8175234	glypican 3	GPC3	7.46214	2.20618	4.61452	2.37012e-09	18.3596
8023401	coiled-coil domain containing 68	CCDC68	7.53183	2.18241	4.53911	3.7058e-07	10.7217
7916112	RAB3B, member RAS oncogene family	RAB3B	8.45449	2.18182	4.53726	8.24176e-08	12.9518
8150509	plasminogen activator, tissue	PLAT	12.0774	2.18147	4.53617	6.80176e-09	16.7318
7972157	endothelin receptor type B	EDNRB	9.04052	2.15251	4.446	4.83918e-07	10.3598
8078619	integrin, alpha 9	ITGA9	9.42966	2.14271	4.4159	1.50384e-09	19.2794
7943749	layilin	LAYN	9.07754	2.14043	4.40893	6.48433e-08	13.2905
8097801	family with sequence similarity 160, member A1	FAM160A1	7.46645	2.13148	4.38166	3.87848e-09	17.5166
8174201	brain expressed, X-linked 1	BEX1	8.68355	2.12593	4.36485	8.87679e-08	12.8152
8127767	elongation of very long chain fatty acids (FEN1/Elo2, SUR4/Elo3, yeast)-like 4	ELOVL4	7.78994	2.07316	4.20808	1.34675e-07	12.2034
7980891	tandem C2 domains, nuclear	TC2N	7.41993	2.04623	4.13025	0.000211726	2.12837
7952268	Thy-1 cell surface antigen	THY1	8.91436	2.04508	4.12695	1.40048e-07	12.1503
8040889	DnaJ (Hsp40) homolog, subfamily C, member 5 gamma	DNAJC5G	8.04577	2.03145	4.08814	2.41349e-09	18.3024
8056837	G protein-coupled receptor 155	GPR155	7.9794	2.02978	4.08344	1.50384e-09	19.3065
7903214	plasticity related gene 1	LPPR4	7.72946	2.02496	4.06979	8.55303e-09	16.4083
8109528	cytoplasmic FMR1 interacting protein 2	CYFIP2	9.3552	2.01988	4.0555	1.50384e-09	19.3078
7907370	dynamin 3	DNM3	8.2934	2.01909	4.05329	8.32985e-10	20.2353
7984704	neogenin homolog 1 (chicken)	NEO1	7.66329	2.00533	4.01481	3.36478e-07	10.8758
8173755	integral membrane protein 2A	ITM2A	8.40553	1.99132	3.976	7.1706e-08	13.1599
8014361	chemokine (C-C motif) ligand 23	CCL23	9.29286	1.97939	3.94325	3.29772e-05	4.52583
8035318	unc-13 homolog A (C. elegans)	UNC13A	7.53668	1.97651	3.93541	1.23871e-07	12.3471
8063437	teashirt zinc finger homeobox 2	TSHZ2	7.36537	1.97085	3.91998	2.74567e-07	11.176
8106354	IQ motif containing GTPase activating protein 2	IQGAP2	8.45438	1.96733	3.91044	2.85512e-08	14.4876
8101449	heparanase	HPSE	9.09364	1.96303	3.89879	6.07039e-08	13.3937
8163716	deleted in bladder cancer 1	DBC1	7.61885	1.96077	3.89269	1.44909e-08	15.5719
8083146	plastin 1 (I isoform)	PLS1	7.29448	1.95768	3.88437	1.57646e-08	15.3723
8037079	ATPase, Na+/K+ transporting, alpha 3 polypeptide	ATP1A3	8.46924	1.95346	3.87303	2.83696e-09	18.0027
8150002	F-box protein 16 /// zinc finger protein 395	FBXO16 /// ZNF395	6.98682	1.9484	3.85946	1.44909e-08	15.5966
7906417	cell adhesion molecule 3	CADM3	9.47584	1.94184	3.84194	2.56994e-05	4.84656
8177222	CD24 molecule	CD24	7.31232	1.94136	3.84067	1.72304e-06	8.50412
8029701	protein phosphatase 1B-like	FLJ40125	8.55714	1.93251	3.8172	1.03547e-09	19.8508
8175871	L1 cell adhesion molecule	L1CAM	7.94411	1.93183	3.81539	1.25757e-07	12.3183
7917199	tubulin tyrosine ligase-like family, member 7	TTLL7	7.74944	1.92935	3.80884	1.57287e-08	15.4075
8008547	target of myb1 (chicken)-like 1	TOM1L1	6.51534	1.92878	3.80732	2.31844e-07	11.4023
8067955	coxsackie virus and adenovirus receptor	CXADR	8.5903	1.92583	3.79955	3.34063e-08	14.2945
8007607	RUN domain containing 3A	RUNDC3A	8.34447	1.91878	3.78104	2.35689e-10	22.4824
7975324	UDP-N-acetyl-alpha-D-galactosamine:polypeptide N-acetylgalactosaminyltransferase-like 1	GALNTL1	8.55977	1.90366	3.74161	1.12644e-09	19.7318
8102532	phosphodiesterase 5A, cGMP-specific	PDE5A	7.18522	1.89079	3.70838	1.12645e-08	15.944
8019831	clusterin-like 1 (retinal)	CLUL1	7.78709	1.88643	3.69719	1.90484e-09	18.8471
8004545	ATPase, Na+/K+ transporting, beta 2 polypeptide	ATP1B2	9.17697	1.88171	3.68512	1.04713e-06	9.21131
7969640	claudin 10	CLDN10	9.2232	1.88079	3.68275	1.09986e-08	16.0116
8073548	septin 3	*SEP3*	8.42	1.87629	3.6713	2.26329e-09	18.4241
7947590	synaptotagmin XIII	SYT13	7.22897	1.87576	3.66995	4.17974e-08	13.934
7905918	ephrin-A3	EFNA3	9.14702	1.87398	3.66543	9.7536e-09	16.1966
8102877	calmegin	CLGN	7.26325	1.871	3.65786	8.08074e-09	16.5405
8040742	microtubule-associated protein, RP/EB family, member 3	MAPRE3	9.84338	1.86567	3.64437	1.94886e-09	18.6987
7939613	mitogen-activated protein kinase 8 interacting protein 1	MAPK8IP1	8.84792	1.8605	3.63134	4.34763e-09	17.309
8150428	secreted frizzled-related protein 1	SFRP1	9.54382	1.85822	3.6256	7.20175e-07	9.7436
8113483	hypothetical protein LOC642987	FLJ43080	6.52924	1.85716	3.62293	5.47611e-06	6.92864
8013660	aldolase C, fructose-bisphosphate	ALDOC	9.51268	1.8292	3.55339	3.12166e-09	17.8613
7904953	---	---	5.65589	1.82884	3.55251	6.94923e-06	6.61219
8045776	UDP-N-acetyl-alpha-D-galactosamine:polypeptide N-acetylgalactosaminyltransferase 13 (GalNAc-T13)	GALNT13	6.63286	1.82638	3.54645	1.67016e-08	15.2945
8134339	paternally expressed 10	PEG10	10.9279	1.81618	3.52149	2.59349e-07	11.2476
8124498	zinc finger protein 204 pseudogene	ZNF204	6.3976	1.8155	3.51982	3.66061e-07	10.7421
7989985	integrin, alpha 11	ITGA11	8.19767	1.80326	3.49009	2.05044e-09	18.5604
8034263	ELAV (embryonic lethal, abnormal vision, Drosophila)-like 3 (Hu antigen C)	ELAVL3	8.43896	1.79274	3.46472	1.15895e-08	15.8838
8046099	nitric oxide synthase trafficker	NOSTRIN	6.75281	1.79137	3.46144	3.914e-08	14.0367
8079931	solute carrier family 38, member 3	SLC38A3	7.97876	1.79123	3.46111	2.29788e-08	14.8347
7957338	synaptotagmin I	SYT1	7.9181	1.78772	3.45269	7.94465e-07	9.58686
8136067	tetraspanin 33	TSPAN33	8.10924	1.78665	3.45014	3.02657e-08	14.4188
8036710	glia maturation factor, gamma	GMFG	9.34069	1.78177	3.43848	6.2459e-07	9.96201
8026971	interferon, gamma-inducible protein 30	IFI30	9.34417	1.77884	3.43149	1.5826e-08	15.3615
8060963	synaptosomal-associated protein, 25kDa	SNAP25	8.79559	1.77078	3.41239	4.62447e-09	17.1928
8052940	poly(A) binding protein interacting protein 2B	PAIP2B	8.74721	1.761	3.38932	1.9685e-08	15.0306
8112731	coagulation factor II (thrombin) receptor-like 2	F2RL2	9.37342	1.75492	3.37508	8.7151e-05	3.27414
8152522	ectonucleotide pyrophosphatase/phosphodiesterase 2	ENPP2	9.86539	1.75044	3.36461	3.0388e-08	14.4086
7983828	testis expressed 9	TEX9	7.05707	1.7491	3.36148	2.44638e-09	18.2342
8109333	glutathione peroxidase 3 (plasma)	GPX3	10.8322	1.73422	3.32698	2.04063e-09	18.5868
8058091	SATB homeobox 2	SATB2	8.8507	1.73275	3.32362	1.50986e-08	15.4627
8131326	solute carrier family 29 (nucleoside transporters), member 4	SLC29A4	9.29467	1.72729	3.31106	2.55664e-07	11.2692
8095907	Fraser syndrome 1	FRAS1	7.97597	1.71747	3.28859	1.29551e-07	12.2666
7903162	transmembrane protein 56	TMEM56	8.1724	1.71519	3.2834	1.57646e-08	15.3838
8033233	tubulin, beta 4	TUBB4	8.57187	1.71477	3.28243	3.81601e-06	7.42345
8018652	ring finger protein 157	RNF157	8.74232	1.71442	3.28164	5.8055e-07	10.0682
8067985	neural cell adhesion molecule 2	NCAM2	7.91251	1.71224	3.2767	1.64596e-07	11.9132
7950162	phosphodiesterase 2A, cGMP-stimulated	PDE2A	9.41387	1.70897	3.26928	2.70982e-08	14.5658
8097973	guanylate cyclase 1, soluble, beta 3	GUCY1B3	9.75162	1.68526	3.21599	6.02846e-08	13.4045
7984524	progestin and adipoQ receptor family member V	PAQR5	7.59368	1.68139	3.20737	6.01701e-10	20.9755
7918157	vav 3 guanine nucleotide exchange factor	VAV3	6.44733	1.68003	3.20434	5.59891e-08	13.5172
7912937	peptidyl arginine deiminase, type II	PADI2	8.21465	1.67857	3.2011	1.05223e-06	9.20175
7967202	ras homolog gene family, member F (in filopodia)	RHOF	9.33383	1.67679	3.19716	8.6192e-10	20.1545
7946446	nuclear receptor interacting protein 3	NRIP3	8.4117	1.67233	3.1873	5.75755e-09	16.9131
8076586	signal peptide, CUB domain, EGF-like 1	SCUBE1	8.66428	1.66943	3.18088	4.10244e-08	13.9759
8114354	non-metastatic cells 5, protein expressed in (nucleoside-diphosphate kinase)	NME5	8.06244	1.66762	3.17691	1.04293e-06	9.22001
7922756	nicotinamide nucleotide adenylyltransferase 2	NMNAT2	7.88074	1.64675	3.13129	2.12795e-07	11.5344
8157092	transmembrane protein 38B	TMEM38B	8.63739	1.64058	3.1179	1.86175e-08	15.1165
8095744	amphiregulin	AREG	6.99627	1.63609	3.10822	1.08442e-07	12.5251
8146945	ganglioside-induced differentiation-associated protein 1	GDAP1	8.73107	1.61912	3.07187	5.75755e-09	16.9063
7932254	integrin, alpha 8	ITGA8	6.78375	1.6146	3.06228	2.52553e-07	11.2858
8067869	RNA binding motif protein 11	RBM11	4.87971	1.6111	3.05484	3.12529e-07	10.9946
7917728	family with sequence similarity 69, member A	FAM69A	8.44833	1.6108	3.05421	2.1213e-06	8.2222
7979133	nidogen 2 (osteonidogen)	NID2	9.37713	1.60719	3.04659	4.93747e-05	4.01125
7918768	DENN/MADD domain containing 2C	DENND2C	7.29933	1.60624	3.04457	9.7536e-09	16.1825
7912802	hypothetical LOC440570 /// hypothetical LOC100132147	LOC440570 /// LOC100132147	7.07756	1.60293	3.0376	1.56895e-07	11.977
7947649	cholinergic receptor, muscarinic 4	CHRM4	9.06372	1.60024	3.03193	3.99685e-09	17.4455
8097017	UDP glycosyltransferase 8	UGT8	7.63063	1.59739	3.02594	2.48631e-06	8.00005
8041644	pleckstrin homology domain containing, family H (with MyTH4 domain) member 2	PLEKHH2	8.36733	1.59727	3.02571	0.000311954	1.64299
8099172	collapsin response mediator protein 1	CRMP1	8.9429	1.59702	3.02518	9.7536e-09	16.1893
7961540	RAS-like, estrogen-regulated, growth inhibitor	RERG	7.52476	1.5926	3.01592	4.79099e-05	4.04927
7986350	arrestin domain containing 4	ARRDC4	8.94191	1.58201	2.99386	9.71814e-08	12.6863
7975932	transmembrane protein 63C	TMEM63C	6.86054	1.57705	2.9836	1.11336e-05	5.97686
7984932	secretory carrier membrane protein 5	SCAMP5	9.95267	1.57174	2.97263	8.44382e-08	12.8974
8170538	gamma-aminobutyric acid (GABA) receptor, theta	GABRQ	7.52791	1.56902	2.96704	3.07959e-08	14.3864
8042439	anthrax toxin receptor 1	ANTXR1	8.16388	1.56725	2.9634	7.24185e-06	6.55276
7930208	internexin neuronal intermediate filament protein, alpha	INA	7.89115	1.56543	2.95966	1.61892e-06	8.60207
8166632	glycerol kinase /// glycerol kinase 3 pseudogene	GK /// GK3P	8.55648	1.5638	2.95631	3.57548e-09	17.7023
8038367	solute carrier family 17 (sodium-dependent inorganic phosphate cotransporter), member 7	SLC17A7	8.34954	1.56095	2.95048	2.7636e-07	11.1596
7955469	solute carrier family 4, sodium bicarbonate cotransporter, member 8	SLC4A8	7.7943	1.56032	2.94919	2.12102e-07	11.5442
8154135	solute carrier family 1 (neuronal/epithelial high affinity glutamate transporter, system Xag), member 1	SLC1A1	9.22254	1.55573	2.93982	1.53184e-05	5.53304
8007643	hypothetical protein FLJ35848	FLJ35848	5.91021	1.5554	2.93915	1.25025e-06	8.96843
8123651	tubulin, beta 2B	TUBB2B	9.10413	1.55316	2.93459	4.04506e-09	17.408
8174103	glycerol kinase /// glycerol kinase 3 pseudogene	GK /// GK3P	9.27068	1.55177	2.93177	1.11807e-08	15.9807
7899562	protein tyrosine phosphatase, receptor type, U	PTPRU	8.70788	1.55015	2.92847	3.91221e-09	17.4805
8155192	GLI pathogenesis-related 2	GLIPR2	10.0391	1.54788	2.92386	2.33039e-07	11.3909
7983228	microtubule-associated protein 1A	MAP1A	8.651	1.54313	2.91427	6.22854e-07	9.96717
8110265	fibroblast growth factor receptor 4	FGFR4	8.37425	1.53776	2.90344	3.0388e-08	14.4048
8040725	dihydropyrimidinase-like 5	DPYSL5	7.90542	1.53707	2.90205	1.08586e-08	16.0331
8060949	ankyrin repeat domain 5	ANKRD5	7.48195	1.53693	2.90176	9.11028e-10	20.0566
7914433	brain-specific angiogenesis inhibitor 2	BAI2	8.87766	1.53623	2.90036	3.61849e-09	17.5979
7962212	plakophilin 2	PKP2	9.21675	1.53513	2.89815	7.54601e-06	6.49976
8148040	mal, T-cell differentiation protein 2	MAL2	10.588	1.52994	2.88774	0.000854444	0.407328
8104014	coiled-coil domain containing 110	CCDC110	7.39901	1.5298	2.88747	1.86207e-08	15.1102
8154100	very low density lipoprotein receptor	VLDLR	7.99038	1.51846	2.86486	9.47643e-08	12.7182
7979158	thioredoxin domain containing 16	TXNDC16	8.21242	1.51014	2.84838	8.48294e-09	16.4711
8059376	serpin peptidase inhibitor, clade E (nexin, plasminogen activator inhibitor type 1), member 2	SERPINE2	10.0652	1.51005	2.8482	1.21913e-06	8.99899
8103341	microtubule-associated protein 9	MAP9	5.26269	1.50745	2.84308	2.83669e-08	14.5043
7966089	chemokine-like receptor 1	CMKLR1	7.88783	1.50715	2.84248	5.05924e-06	7.03595
8150138	testis expressed 15	TEX15	7.43782	1.50685	2.84188	7.20627e-08	13.1481
8122724	UL16 binding protein 1	ULBP1	8.69141	1.5036	2.8355	7.32931e-07	9.71571
7927723	chromosome 10 open reading frame 107	C10orf107	5.59981	1.49988	2.82819	2.12795e-07	11.5362
7989501	carbonic anhydrase XII	CA12	8.66155	1.49512	2.81887	1.92026e-07	11.6945
8113369	solute carrier organic anion transporter family, member 4C1	SLCO4C1	6.54504	1.48587	2.80087	6.81274e-06	6.63866
8102587	chromosome 4 open reading frame 31	C4orf31	7.51766	1.48434	2.79789	1.44909e-08	15.5848
8176230	RAB39B, member RAS oncogene family	RAB39B	7.2956	1.48246	2.79425	8.54124e-09	16.4225
7924450	dual specificity phosphatase 10	DUSP10	7.58747	1.47545	2.7807	1.51577e-07	12.0343
7990839	StAR-related lipid transfer (START) domain containing 5 /// interleukin 16 (lymphocyte chemoattractant factor)	STARD5 /// IL16	8.80864	1.47427	2.77843	9.62892e-09	16.2542
8051050	solute carrier family 30 (zinc transporter), member 3	SLC30A3	10.5052	1.47314	2.77626	2.69602e-08	14.5761
8172573	synaptophysin	SYP	7.96743	1.46854	2.76743	8.79383e-08	12.8496
8165817	glycogenin 2	GYG2	7.75179	1.46771	2.76582	4.70677e-08	13.7687
8121547	chromosome 6 open reading frame 225	C6orf225	8.52529	1.46213	2.75514	5.48412e-08	13.5498
8083494	membrane metallo-endopeptidase	MME	8.40505	1.45778	2.74686	2.70129e-07	11.1947
8099633	peroxisome proliferator-activated receptor gamma, coactivator 1 alpha	PPARGC1A	6.91773	1.45763	2.74657	5.67646e-08	13.4956
7933933	DnaJ (Hsp40) homolog, subfamily C, member 12	DNAJC12	8.23778	1.457	2.74537	3.24549e-07	10.941
7952526	Cdon homolog (mouse)	CDON	9.60674	1.45294	2.73765	8.90441e-07	9.42617
8135497	zinc finger protein 277	ZNF277	10.5138	1.45044	2.73291	2.44638e-09	18.2701
7907160	ATPase, Na+/K+ transporting, beta 1 polypeptide	ATP1B1	9.72449	1.44709	2.72657	6.08469e-08	13.3877
8149877	paraneoplastic antigen MA2	PNMA2	8.32711	1.44619	2.72487	1.94886e-09	18.6807
8049187	EF-hand domain family, member D1	EFHD1	9.52592	1.44292	2.71871	5.22791e-07	10.2318
8016494	tubulin tyrosine ligase-like family, member 6	TTLL6	7.23131	1.44256	2.71802	1.19662e-06	9.02588
7985268	fumarylacetoacetate hydrolase (fumarylacetoacetase)	FAH	9.62826	1.43322	2.70049	4.50978e-07	10.4566
8102232	lymphoid enhancer-binding factor 1	LEF1	7.00623	1.43088	2.6961	1.3033e-06	8.90935
7953532	enolase 2 (gamma, neuronal)	ENO2	9.23631	1.43024	2.69492	2.60494e-06	7.93822
8072229	neurofilament, heavy polypeptide	NEFH	7.90755	1.42468	2.68454	3.25712e-07	10.9353
8040249	ATPase, H+ transporting, lysosomal 42kDa, V1 subunit C2 /// protein disulfide isomerase family A, member 6	ATP6V1C2 /// PDIA6	8.08772	1.42408	2.68343	1.92026e-07	11.6876
8083471	Src homology 3 domain-containing guanine nucleotide exchange factor	SGEF	7.11674	1.42295	2.68134	2.97656e-07	11.0563
7949808	phosphatidylinositol transfer protein, membrane-associated 1	PITPNM1	8.9804	1.42293	2.6813	4.44233e-06	7.20907
8028991	cytochrome P450, family 2, subfamily S, polypeptide 1	CYP2S1	8.84514	1.42152	2.67868	3.67118e-06	7.4805
7972682	KDEL (Lys-Asp-Glu-Leu) containing 1	KDELC1	10.1315	1.41958	2.67507	1.94886e-09	18.7286
8158183	dynamin 1	DNM1	8.58638	1.41909	2.67417	4.36977e-08	13.8657
7970793	solute carrier family 46, member 3	SLC46A3	8.22599	1.41902	2.67404	1.06114e-06	9.18626
7971905	protocadherin 20	PCDH20	7.39285	1.41737	2.67098	1.4989e-06	8.71107
8174141	brain expressed, X-linked 5	BEX5	7.55009	1.4143	2.6653	2.74328e-05	4.76243
8056022	coiled-coil domain containing 148	CCDC148	5.54808	1.41174	2.66057	4.81203e-08	13.73
7959025	ring finger protein, transmembrane 2	RNFT2	9.2902	1.40708	2.65199	8.54124e-09	16.4372
8039498	UPF0626 protein A	hCG_2039146	7.32874	1.40578	2.64961	3.62837e-08	14.1495
8053551	receptor accessory protein 1	REEP1	8.21195	1.4047	2.64763	9.41595e-08	12.7337
7954077	KIAA1467	KIAA1467	9.7589	1.40166	2.64206	1.8971e-08	15.0855
8096413	---	---	5.63757	1.39994	2.63891	1.14165e-05	5.93459
8090803	RAB6B, member RAS oncogene family	RAB6B	9.42851	1.39465	2.62925	3.54379e-07	10.786
7938951	anoctamin 5	ANO5	7.73012	1.39255	2.62542	2.45018e-07	11.3278
7928855	bone morphogenetic protein receptor, type IA	BMPR1A	6.51639	1.39136	2.62326	7.32076e-08	13.1273
7915955	spermatogenesis associated 6	SPATA6	9.10936	1.3912	2.62297	1.94886e-09	18.6528
8154233	CD274 molecule	CD274	9.16765	1.39017	2.6211	1.21441e-06	9.00518
7939642	cAMP responsive element binding protein 3-like 1	CREB3L1	8.87911	1.3885	2.61806	3.40029e-08	14.2718
8024323	receptor accessory protein 6	REEP6	9.20121	1.38252	2.60723	2.2453e-07	11.4535
8103399	platelet derived growth factor C	PDGFC	8.31915	1.37969	2.60213	8.3323e-07	9.51071
8069880	T-cell lymphoma invasion and metastasis 1	TIAM1	7.88446	1.37905	2.60096	1.51143e-07	12.0429
8026063	microtubule associated serine/threonine kinase 1	MAST1	8.36915	1.3759	2.59531	1.44909e-08	15.5966
8064613	solute carrier family 4, sodium borate transporter, member 11	SLC4A11	9.35897	1.37567	2.59489	3.60426e-09	17.6604
8025918	calponin 1, basic, smooth muscle	CNN1	8.5352	1.37546	2.59451	7.32835e-08	13.1093
7982829	serine peptidase inhibitor, Kunitz type 1	SPINT1	9.15212	1.37331	2.59064	1.77555e-08	15.1939
7985192	similar to RIKEN cDNA C630028N24 gene	LOC123688	8.53055	1.37185	2.58803	8.32985e-10	20.3239
8096744	cytochrome P450, family 2, subfamily U, polypeptide 1	CYP2U1	9.33721	1.36922	2.5833	1.11807e-08	15.9779
8086185	phospholipase C, delta 1	PLCD1	9.58503	1.36912	2.58314	9.75125e-10	19.9491
8169598	zinc finger, CCHC domain containing 12	ZCCHC12	7.0378	1.36787	2.58089	4.80449e-08	13.7356
7983734	tropomodulin 2 (neuronal)	TMOD2	9.95584	1.36743	2.58011	5.6141e-09	16.9595
7897236	potassium voltage-gated channel, shaker-related subfamily, beta member 2	KCNAB2	8.75905	1.36264	2.57156	2.40755e-08	14.7432
8007848	mitogen-activated protein kinase 8 interacting protein 1 /// mitogen-activated protein kinase 8 interacting protein 1 pseudogene	MAPK8IP1 /// LOC644172	9.21266	1.3603	2.56739	9.7536e-09	16.194
7975799	feline leukemia virus subgroup C cellular receptor family, member 2	FLVCR2	9.17514	1.35784	2.56301	4.36977e-08	13.8624
8033818	olfactomedin 2	OLFM2	9.45012	1.3578	2.56294	2.30527e-07	11.4164
8034974	epoxide hydrolase 3	EPHX3	8.13296	1.35517	2.55828	2.39627e-08	14.7765
7918913	immunoglobulin superfamily, member 3	IGSF3	9.06187	1.34056	2.53249	2.97058e-09	17.9417
8104758	chromosome 5 open reading frame 23	C5orf23	6.5043	1.33393	2.52089	5.03788e-06	7.04107
8173933	protocadherin 19	PCDH19	7.70986	1.32955	2.51323	3.81898e-06	7.42189
7982366	secretogranin V (7B2 protein)	SCG5	7.51033	1.32654	2.508	5.29833e-07	10.2052
7955317	amiloride-sensitive cation channel 2, neuronal	ACCN2	7.34958	1.31732	2.49202	1.35387e-05	5.7
8009666	RAB37, member RAS oncogene family	RAB37	7.57117	1.31543	2.48876	5.22142e-07	10.2366
7903742	glutathione S-transferase mu 4 /// glutathione S-transferase mu 2 (muscle)	GSTM4 /// GSTM2	10.5388	1.31335	2.48518	1.44392e-06	8.76821
8072170	kringle containing transmembrane protein 1	KREMEN1	9.04782	1.31311	2.48476	9.73805e-08	12.6785
8104570	family with sequence similarity 105, member A	FAM105A	6.87221	1.31149	2.48197	1.11807e-08	15.9609
8026926	microtubule associated serine/threonine kinase 3	MAST3	9.17228	1.31006	2.47952	1.01165e-08	16.13
8129666	solute carrier family 2 (facilitated glucose transporter), member 12	SLC2A12	7.65635	1.30768	2.47543	1.51143e-07	12.0458
8092348	lysosomal-associated membrane protein 3	LAMP3	8.82012	1.30747	2.47507	5.07754e-06	7.03081
8100393	kinase insert domain receptor (a type III receptor tyrosine kinase)	KDR	10.8165	1.3074	2.47495	0.000107574	2.99765
7968577	neurobeachin	NBEA	9.04346	1.30613	2.47278	4.17974e-08	13.9378
7943562	ELMO/CED-12 domain containing 1	ELMOD1	6.70132	1.30326	2.46785	9.52851e-05	3.1514
8007454	Rho family GTPase 2	RND2	8.54525	1.30158	2.46498	1.60514e-07	11.9487
7918606	protein phosphatase 1J (PP2C domain containing)	PPM1J	8.50798	1.30051	2.46316	3.46569e-08	14.2197
7997904	zinc finger protein 778	ZNF778	10.5255	1.29759	2.45818	1.05495e-07	12.5619
7948167	apelin receptor	APLNR	7.83329	1.29388	2.45187	3.26814e-06	7.63472
8155898	proprotein convertase subtilisin/kexin type 5	PCSK5	8.60726	1.29374	2.45162	5.05788e-08	13.6515
8065071	fibronectin leucine rich transmembrane protein 3	FLRT3	7.01384	1.28992	2.44514	6.96411e-08	13.1966
7964834	carboxypeptidase M	CPM	6.81305	1.28959	2.44459	3.32131e-07	10.897
7957126	potassium large conductance calcium-activated channel, subfamily M, beta member 4	KCNMB4	9.21564	1.28	2.42839	0.00324614	-1.21656
7921533	potassium inwardly-rectifying channel, subfamily J, member 10	KCNJ10	7.27325	1.27973	2.42793	1.67282e-08	15.28
8121622	radial spoke head 4 homolog A (Chlamydomonas)	RSPH4A	6.48035	1.27784	2.42475	6.15726e-07	9.98051
7982593	chromosome 15 open reading frame 54	C15orf54	8.30552	1.27669	2.42282	0.000216269	2.10087
7965565	ubiquitin specific peptidase 44	USP44	7.46833	1.27078	2.41291	2.12487e-06	8.21779
8156770	UDP-N-acetyl-alpha-D-galactosamine:polypeptide N-acetylgalactosaminyltransferase 12 (GalNAc-T12)	GALNT12	7.25368	1.26925	2.41036	1.42552e-07	12.1247
8004309	solute carrier family 2 (facilitated glucose transporter), member 4	SLC2A4	8.57305	1.26429	2.40208	5.59891e-08	13.5189
8173917	nucleosome assembly protein 1-like 3	NAP1L3	8.34358	1.26219	2.3986	1.92026e-07	11.6916
8169541	dedicator of cytokinesis 11	DOCK11	6.46883	1.26029	2.39544	3.46569e-08	14.2286
7986822	gamma-aminobutyric acid (GABA) A receptor, beta 3	GABRB3	9.09822	1.2581	2.39181	1.47795e-06	8.7358
7976578	adenylate kinase 7	AK7	6.62512	1.25745	2.39073	5.81454e-06	6.84921
8083749	protein phosphatase 1 (formerly 2C)-like	PPM1L	8.49309	1.25696	2.38992	1.51577e-07	12.0358
8022514	chromosome 18 open reading frame 45	C18orf45	8.77254	1.25488	2.38648	4.67487e-08	13.7797
8014812	SH3 and cysteine rich domain 2	STAC2	8.01113	1.25328	2.38383	1.30248e-07	12.2532
8124942	HLA-B associated transcript 1 /// ATPase, H+ transporting, lysosomal 13kDa, V1 subunit G2	BAT1 /// ATP6V1G2	7.80199	1.25291	2.38321	1.01433e-07	12.6309
8179762	HLA-B associated transcript 1 /// ATPase, H+ transporting, lysosomal 13kDa, V1 subunit G2	BAT1 /// ATP6V1G2	7.80199	1.25291	2.38321	1.01433e-07	12.6309
8081779	zinc finger, DHHC-type containing 23	ZDHHC23	8.86156	1.25065	2.37948	8.54124e-09	16.4259
8146921	retinol dehydrogenase 10 (all-trans)	RDH10	9.91639	1.24637	2.37244	8.27449e-08	12.9372
8120067	solute carrier family 25, member 27	SLC25A27	7.62902	1.24521	2.37053	3.38091e-06	7.59591
8027040	transmembrane protein 59-like	TMEM59L	8.55637	1.24466	2.36963	1.52404e-05	5.54187
7963142	Fas apoptotic inhibitory molecule 2	FAIM2	8.09043	1.24434	2.3691	7.25798e-07	9.73108
8098006	glycine receptor, beta	GLRB	7.68188	1.24304	2.36697	5.262e-06	6.98254
8120860	branched chain keto acid dehydrogenase E1, beta polypeptide	BCKDHB	9.90461	1.24181	2.36495	2.40755e-08	14.752
8007828	microtubule-associated protein tau	MAPT	7.97235	1.24084	2.36337	4.9099e-08	13.6935
7923596	ethanolamine kinase 2	ETNK2	10.473	1.23812	2.3589	4.14869e-08	13.9525
8125447	major histocompatibility complex, class II, DQ beta 1 /// major histocompatibility complex, class II, DR beta 1	HLA-DQB1 /// HLA-DRB1	7.38955	1.23656	2.35637	0.00151712	-0.295714
8122099	ectonucleotide pyrophosphatase/phosphodiesterase 1	ENPP1	7.76108	1.23454	2.35306	4.49632e-07	10.4613
7950578	p21 protein (Cdc42/Rac)-activated kinase 1	PAK1	9.13615	1.23387	2.35197	2.62685e-09	18.1251
8081903	chromosome 3 open reading frame 15	C3orf15	5.89933	1.23341	2.35122	2.04808e-07	11.591
7952805	hypothetical LOC283174	LOC283174	7.47116	1.23119	2.34761	1.95284e-07	11.6631
8052882	adducin 2 (beta)	ADD2	7.76143	1.2309	2.34713	1.54399e-07	12.0052
7945663	cathepsin D /// similar to RIKEN cDNA 6330512M04 gene (mouse)	CTSD /// LOC402778	8.31272	1.22816	2.34268	1.61864e-06	8.60322
7990391	cytochrome P450, family 1, subfamily A, polypeptide 1	CYP1A1	8.58837	1.22502	2.33759	0.000181753	2.31885
7954065	G protein-coupled receptor, family C, group 5, member A	GPRC5A	9.99088	1.22263	2.33372	1.0154e-07	12.6211
7958884	2',5'-oligoadenylate synthetase 1, 40/46kDa	OAS1	9.38535	1.22238	2.33332	1.57646e-08	15.372
8124280	family with sequence similarity 65, member B	FAM65B	7.67096	1.21871	2.32739	1.06586e-05	6.03152
8159977	relaxin 2	RLN2	5.63666	1.21809	2.32638	9.04754e-07	9.40473
7925089	pecanex-like 2 (Drosophila)	PCNXL2	7.71226	1.21806	2.32633	6.42455e-08	13.307
8042487	germ cell-less homolog 1 (Drosophila)	GMCL1	10.1705	1.21803	2.3263	1.50986e-08	15.4663
7981142	calmin (calponin-like, transmembrane)	CLMN	9.13766	1.21476	2.32102	1.9183e-07	11.7071
8009568	tweety homolog 2 (Drosophila)	TTYH2	8.67056	1.2096	2.31274	1.14402e-07	12.457
7936673	regulator of G-protein signaling 10	RGS10	9.24184	1.20453	2.30462	3.31996e-07	10.8992
7974870	small nuclear RNA activating complex, polypeptide 1, 43kDa	SNAPC1	10.2652	1.20357	2.30309	2.20494e-05	5.05227
7995825	metallothionein 1F	MT1F	11.4818	1.20284	2.30193	2.30527e-07	11.4125
8054308	TBC1 domain family, member 8 (with GRAM domain)	TBC1D8	9.81993	1.20216	2.30083	1.11807e-08	15.9654
8026900	potassium intermediate/small conductance calcium-activated channel, subfamily N, member 1	KCNN1	8.22877	1.20185	2.30035	9.31268e-07	9.36315
8145490	PTK2B protein tyrosine kinase 2 beta	PTK2B	8.65343	1.2016	2.29995	1.70192e-07	11.8648
8120222	EF-hand domain (C-terminal) containing 1	EFHC1	8.89391	1.20029	2.29786	8.92087e-08	12.804
8139121	T cell receptor gamma variable 3 /// TCR gamma alternate reading frame protein	TRGV3 /// TARP	6.94708	1.19787	2.294	0.000591833	0.860036
8087145	cadherin, EGF LAG seven-pass G-type receptor 3 (flamingo homolog, Drosophila)	CELSR3	8.12842	1.1921	2.28484	8.8233e-08	12.8372
8162086	ATP/GTP binding protein 1	AGTPBP1	9.59359	1.19057	2.28242	1.47535e-08	15.514
7956522	kinesin family member 5A	KIF5A	7.38105	1.1901	2.28169	1.38252e-07	12.1666
8011516	ATPase, Ca++ transporting, ubiquitous	ATP2A3	9.25788	1.18959	2.28088	2.40223e-07	11.3555
8155169	reversion-inducing-cysteine-rich protein with kazal motifs	RECK	10.4511	1.1895	2.28074	1.38861e-08	15.6745
7965206	solute carrier family 6 (neutral amino acid transporter), member 15	SLC6A15	6.13191	1.18949	2.28073	4.77092e-07	10.3792
7993126	4-aminobutyrate aminotransferase	ABAT	9.15119	1.18934	2.28048	9.62892e-09	16.2558
7946742	cytochrome P450, family 2, subfamily R, polypeptide 1	CYP2R1	9.44771	1.18799	2.27835	6.62951e-08	13.2538
7972177	POU class 4 homeobox 1	POU4F1	8.59554	1.18746	2.27752	1.54083e-06	8.67629
8113796	hypothetical protein LOC401207	FLJ44606	8.42061	1.18745	2.2775	6.75746e-08	13.2308
8141843	RAS p21 protein activator 4 /// hypothetical protein LOC100134584	RASA4 /// LOC100134584	7.41055	1.18726	2.27719	1.44445e-05	5.61866
8135488	leucine rich repeat neuronal 3	LRRN3	6.48696	1.18718	2.27708	9.74123e-06	6.15754
8166184	carbonic anhydrase VB, mitochondrial	CA5B	9.69036	1.18555	2.2745	1.82548e-08	15.1485
8160521	MOB1, Mps One Binder kinase activator-like 2B (yeast)	MOBKL2B	7.87749	1.18472	2.2732	9.11696e-07	9.39108
7963970	silver homolog (mouse)	SILV	7.31435	1.18241	2.26956	3.36478e-07	10.8751
8007228	ATPase, H+ transporting, lysosomal V0 subunit a1	ATP6V0A1	10.3297	1.1811	2.2675	1.26384e-07	12.3105
8166925	monoamine oxidase A	MAOA	9.71151	1.18096	2.26728	1.6015e-06	8.61917
8152962	leucine rich repeat containing 6	LRRC6	8.25949	1.18026	2.26617	3.77663e-06	7.44255
8072015	adrenergic, beta, receptor kinase 2	ADRBK2	8.14903	1.17905	2.26427	1.92249e-08	15.0602
8141016	tissue factor pathway inhibitor 2	TFPI2	12.5878	1.17581	2.25919	1.3156e-05	5.73938
7974372	G protein-coupled receptor 137C	GPR137C	8.97793	1.17544	2.25861	9.43264e-08	12.7259
7943442	dynein, cytoplasmic 2, heavy chain 1	DYNC2H1	7.90151	1.17524	2.25831	1.60697e-05	5.46514
8162744	coronin, actin binding protein, 2A	CORO2A	7.91876	1.17499	2.25791	2.55373e-08	14.6569
7904726	thioredoxin interacting protein	TXNIP	12.6548	1.17402	2.25639	1.17587e-05	5.89144
7909603	neuron derived neurotrophic factor	NENF	9.01655	1.17372	2.25593	3.76238e-07	10.6968
7929882	sema domain, immunoglobulin domain (Ig), transmembrane domain (TM) and short cytoplasmic domain, (semaphorin) 4G /// mitochondrial ribosomal protein L43	SEMA4G /// MRPL43	9.07756	1.17125	2.25206	8.21174e-07	9.53546
8114030	kinesin family member 3A	KIF3A	8.39598	1.16914	2.24877	3.91221e-09	17.4841
8034940	Notch homolog 3 (Drosophila)	NOTCH3	9.35268	1.161	2.23612	5.26687e-07	10.2171
8016261	mitogen-activated protein kinase 8 interacting protein 1 /// mitogen-activated protein kinase 8 interacting protein 1 pseudogene	MAPK8IP1 /// LOC644172	9.4303	1.15776	2.2311	1.53442e-08	15.4397
8092392	kelch-like 6 (Drosophila)	KLHL6	8.51537	1.15495	2.22677	6.07316e-07	10.0033
7953626	calsyntenin 3	CLSTN3	9.87345	1.15154	2.22152	3.46569e-08	14.2144
7977965	solute carrier family 22, member 17	SLC22A17	10.8573	1.15133	2.22119	2.325e-07	11.3953
8032509	guanine nucleotide binding protein (G protein), gamma 7	GNG7	8.94	1.14969	2.21866	1.44909e-08	15.5684
8109149	prenylcysteine oxidase 1 like	PCYOX1L	10.7694	1.14867	2.2171	5.75206e-08	13.4772
7924508	sushi domain containing 4	SUSD4	7.6154	1.14749	2.21529	2.48631e-06	8.00022
8034783	latrophilin 1	LPHN1	10.2629	1.14608	2.21311	2.48479e-08	14.6898
7913694	fucosidase, alpha-L- 1, tissue	FUCA1	9.87603	1.14555	2.2123	2.7501e-07	11.1708
8013947	coronin 6	CORO6	8.55678	1.1444	2.21054	5.68675e-07	10.1025
8118116	MHC class I polypeptide-related sequence B	MICB	10.6196	1.14374	2.20953	1.0657e-05	6.035
7950810	synaptotagmin-like 2	SYTL2	6.38536	1.14222	2.2072	1.45972e-08	15.5319
7952305	bone morphogenetic protein receptor, type IA	BMPR1A	6.35076	1.14112	2.20552	2.29597e-06	8.11375
7962185	antagonist of mitotic exit network 1 homolog (S. cerevisiae) /// chromosome 12 open reading frame 72	AMN1 /// C12orf72	9.01658	1.14082	2.20506	1.94886e-09	18.6615
8063458	docking protein 5	DOK5	10.3245	1.14054	2.20463	7.57903e-07	9.66314
8023605	phosphatidylinositol glycan anchor biosynthesis, class N	PIGN	9.77331	1.13853	2.20156	3.07203e-07	11.0161
7939546	CD82 molecule	CD82	9.89134	1.13637	2.19827	1.054e-07	12.5656
8112274	ELOVL family member 7, elongation of long chain fatty acids (yeast)	ELOVL7	6.913	1.13449	2.19541	4.4425e-06	7.20129
7930714	attractin-like 1	ATRNL1	6.257	1.13448	2.19539	6.72306e-07	9.85783
8131600	tetraspanin 13	TSPAN13	9.12572	1.13375	2.19428	1.43425e-06	8.77695
8112980	EGF-like repeats and discoidin I-like domains 3	EDIL3	10.5044	1.13269	2.19268	0.000103826	3.04298
7990757	cathepsin H	CTSH	8.79151	1.12759	2.18493	1.15015e-05	5.92377
8003903	arrestin, beta 2	ARRB2	10.3842	1.12734	2.18456	1.67513e-06	8.55193
7920552	potassium intermediate/small conductance calcium-activated channel, subfamily N, member 3	KCNN3	9.79956	1.12653	2.18334	4.17974e-08	13.931
8008646	serine carboxypeptidase 1	SCPEP1	10.4327	1.12492	2.1809	3.45622e-07	10.8257
8100231	tec protein tyrosine kinase	TEC	7.97871	1.12414	2.17971	5.36111e-08	13.5845
8040802	ketohexokinase (fructokinase)	KHK	8.66823	1.12243	2.17713	4.66154e-08	13.7868
7998898	claudin 6	CLDN6	6.91559	1.12228	2.17691	7.20175e-07	9.74352
7965979	aldehyde dehydrogenase 1 family, member L2	ALDH1L2	6.62127	1.12221	2.1768	7.99804e-06	6.41834
8106743	versican	VCAN	7.02733	1.12115	2.1752	2.09906e-05	5.11894
7994769	coronin, actin binding protein, 1A	CORO1A	8.89491	1.12054	2.17428	1.02807e-07	12.6026
8138363	sclerostin domain containing 1	SOSTDC1	6.15557	1.12037	2.17403	1.71823e-06	8.5122
8081158	ADP-ribosylation factor-like 6	ARL6	7.62196	1.11966	2.17295	7.89441e-08	13.0112
8091354	helicase-like transcription factor	HLTF	10.1571	1.1169	2.1688	9.71814e-08	12.6835
8135734	chromosome 7 open reading frame 58	C7orf58	6.29754	1.11652	2.16824	1.45077e-06	8.76183
8149534	N-acylsphingosine amidohydrolase (acid ceramidase) 1	ASAH1	10.9373	1.11516	2.16619	6.38406e-06	6.72461
8113234	proprotein convertase subtilisin/kexin type 1	PCSK1	7.0959	1.1094	2.15755	9.64848e-05	3.13286
7918323	sortilin 1	SORT1	10.9346	1.10836	2.15601	9.93203e-06	6.13196
8057959	post-GPI attachment to proteins 1	PGAP1	8.83535	1.10594	2.15238	1.70659e-07	11.8527
8128316	G protein-coupled receptor 63	GPR63	7.47897	1.10592	2.15236	6.30137e-07	9.94821
7935930	Kv channel interacting protein 2	KCNIP2	7.52402	1.10497	2.15094	3.77956e-07	10.6887
7999754	xylosyltransferase I	XYLT1	9.26199	1.1011	2.14518	8.30891e-07	9.51664
7969330	protocadherin 17	PCDH17	10.1258	1.10077	2.14468	4.19526e-06	7.29191
8095819	family with sequence similarity 47, member E /// starch binding domain 1	FAM47E /// STBD1	5.86253	1.09928	2.14247	3.09018e-06	7.71603
7961844	cancer susceptibility candidate 1	CASC1	5.35387	1.09732	2.13957	5.3371e-06	6.96314
8147756	brain and acute leukemia, cytoplasmic	BAALC	7.6939	1.0956	2.13702	2.67607e-08	14.5991
8077833	solute carrier family 6 (neurotransmitter transporter, GABA), member 1	SLC6A1	7.60845	1.09481	2.13584	1.65695e-06	8.57389
8144802	platelet-derived growth factor receptor-like	PDGFRL	9.5309	1.09472	2.13572	0.00022136	2.07241
7976451	protein phosphatase 4, regulatory subunit 4	PPP4R4	6.19783	1.09391	2.13452	1.7864e-07	11.7896
8135015	mucin 3B, cell surface associated /// mucin 3A, cell surface associated	MUC3B /// MUC3A	8.18386	1.09287	2.13298	7.77383e-06	6.457
7902043	DnaJ (Hsp40) homolog, subfamily C, member 6 /// hypothetical LOC645195	DNAJC6 /// LOC645195	8.69897	1.09121	2.13052	1.0154e-07	12.6237
7938225	olfactomedin-like 1	OLFML1	6.88329	1.09094	2.13013	0.000479444	1.11866
7901720	protein kinase, AMP-activated, alpha 2 catalytic subunit	PRKAA2	9.2014	1.0908	2.12992	6.26679e-07	9.95668
8108873	Rho GTPase activating protein 26	ARHGAP26	9.35262	1.09051	2.12949	1.84455e-07	11.752
8103951	acyl-CoA synthetase long-chain family member 1	ACSL1	8.83941	1.09036	2.12928	1.64745e-07	11.9077
8102321	phospholipase A2, group XIIA	PLA2G12A	10.0862	1.09015	2.12896	2.26329e-09	18.4384
8121002	chromosome 6 open reading frame 162	C6orf162	8.67923	1.08761	2.12522	1.40048e-07	12.1454
7905428	tuftelin 1	TUFT1	8.09926	1.08703	2.12437	8.20081e-09	16.5151
8175217	glypican 4	GPC4	6.79984	1.08511	2.12153	5.78969e-06	6.85707
7951807	cell adhesion molecule 1 /// hypothetical LOC100132764	CADM1 /// LOC100132764	9.1673	1.08143	2.11613	3.89829e-07	10.6483
7983661	---	---	4.39343	1.07873	2.11217	6.88624e-05	3.56938
7913593	transcription elongation factor A (SII), 3	TCEA3	8.34552	1.07784	2.11087	1.07228e-06	9.16982
8078319	zinc finger, CW type with PWWP domain 2	ZCWPW2	6.26318	1.07616	2.10841	1.12951e-05	5.95144
8122327	coiled-coil domain containing 28A	CCDC28A	8.48483	1.0757	2.10775	1.38252e-07	12.1662
8067652	eukaryotic translation elongation factor 1 alpha 2	EEF1A2	9.97088	1.07417	2.10551	1.23521e-08	15.8071
8092707	leprecan-like 1	LEPREL1	7.48712	1.07363	2.10472	0.00186802	-0.548141
7902861	leucine rich repeat containing 8 family, member B	LRRC8B	9.52702	1.0728	2.10352	1.15823e-07	12.4408
7969171	deleted in lymphocytic leukemia 1 (non-protein coding)	DLEU1	9.24341	1.07084	2.10065	1.45002e-08	15.5604
8160332	myeloid/lymphoid or mixed-lineage leukemia (trithorax homolog, Drosophila); translocated to, 3	MLLT3	10.3876	1.07065	2.10038	6.85644e-07	9.82673
7996198	coiled-coil domain containing 113	CCDC113	8.24833	1.07022	2.09975	3.7335e-07	10.7064
8145365	dedicator of cytokinesis 5	DOCK5	8.00258	1.06905	2.09805	3.8272e-08	14.0773
8091260	solute carrier family 9 (sodium/hydrogen exchanger), member 9	SLC9A9	8.94317	1.06861	2.09741	6.34257e-07	9.9385
8140709	KIAA1324-like	KIAA1324L	11.0687	1.06856	2.09733	6.7882e-06	6.64307
7947744	low density lipoprotein receptor-related protein 4	LRP4	8.91198	1.06785	2.09631	6.53544e-07	9.89173
7996219	NDRG family member 4	NDRG4	11.979	1.06579	2.09331	5.51857e-07	10.1423
8102006	mannosidase, beta A, lysosomal	MANBA	8.59658	1.06369	2.09028	1.49747e-05	5.56882
8017039	septin 4	---	8.41828	1.0631	2.08942	9.64167e-07	9.31892
8130142	low density lipoprotein receptor-related protein 11	LRP11	9.6572	1.06302	2.0893	3.60426e-09	17.6754
8177955	MHC class I polypeptide-related sequence B	MICB	10.092	1.05978	2.08462	1.43692e-05	5.62677
7922382	ankyrin repeat domain 45	ANKRD45	6.52021	1.05711	2.08076	3.96454e-06	7.36939
7984569	leucine rich repeat containing 49	LRRC49	9.37785	1.05704	2.08066	3.46711e-08	14.2093
8163775	multiple EGF-like-domains 9	MEGF9	10.1681	1.05619	2.07943	5.82074e-08	13.455
8124684	zinc finger protein 57 homolog (mouse)	ZFP57	7.41428	1.05561	2.0786	0.00269655	-0.99193
7964997	calcyphosine 2	CAPS2	6.35508	1.0552	2.078	7.28095e-07	9.72572
8180078	major histocompatibility complex, class II, DM beta	HLA-DMB	8.35142	1.05412	2.07645	3.12786e-06	7.69699
7972016	---	---	4.70288	1.05262	2.07429	0.00258809	-0.942098
8034210	transmembrane protein 205	TMEM205	10.9812	1.05229	2.07381	4.14828e-08	13.9603
8058462	malate dehydrogenase 1B, NAD (soluble)	MDH1B	6.59314	1.05172	2.073	1.80043e-06	8.44446
8062395	neuronatin	NNAT	11.384	1.05141	2.07255	2.0043e-05	5.18267
8155487	keratinocyte growth factor-like protein 1 /// fibroblast growth factor 7 (keratinocyte growth factor) /// keratinocyte growth factor-like protein 2	KGFLP1 /// FGF7 /// KGFLP2	6.54702	1.04929	2.06951	8.95161e-05	3.23658
8161423	keratinocyte growth factor-like protein 1 /// keratinocyte growth factor-like protein 2 /// fibroblast growth factor 7 (keratinocyte growth factor)	KGFLP1 /// KGFLP2 /// FGF7	6.54702	1.04929	2.06951	8.95161e-05	3.23658
8161455	keratinocyte growth factor-like protein 1 /// keratinocyte growth factor-like protein 2 /// fibroblast growth factor 7 (keratinocyte growth factor)	KGFLP1 /// KGFLP2 /// FGF7	6.54702	1.04929	2.06951	8.95161e-05	3.23658
8087611	hyaluronoglucosaminidase 1	HYAL1	9.70761	1.04793	2.06757	6.57156e-06	6.68463
8059350	adaptor-related protein complex 1, sigma 3 subunit	AP1S3	7.63298	1.04719	2.0665	2.865e-05	4.70439
8017104	---	---	6.39796	1.04465	2.06287	0.000998721	0.214995
8088952	---	---	7.58168	1.04439	2.0625	4.66066e-05	4.08429
8156706	tropomodulin 1	TMOD1	11.2671	1.04426	2.06231	2.43117e-05	4.92428
7966810	kinase suppressor of ras 2	KSR2	7.94739	1.04176	2.05874	2.2453e-07	11.4518
8085867	NIMA (never in mitosis gene a)- related kinase 10	NEK10	6.84036	1.04124	2.058	1.71067e-06	8.51951
7944447	ATP-binding cassette, sub-family G (WHITE), member 4	ABCG4	8.4199	1.04057	2.05705	1.19244e-07	12.4027
7919390	---	---	7.17008	1.03894	2.05472	5.55971e-05	3.85012
8141648	acetylcholinesterase (Yt blood group)	ACHE	7.83235	1.03882	2.05455	1.11056e-06	9.12443
8025612	intercellular adhesion molecule 4 (Landsteiner-Wiener blood group)	ICAM4	7.81971	1.03784	2.05316	1.89826e-05	5.24955
8107307	calcium/calmodulin-dependent protein kinase IV	CAMK4	7.90292	1.03778	2.05307	0.000279639	1.78041
7957072	RAB3A interacting protein (rabin3)	RAB3IP	8.01526	1.03777	2.05306	1.14402e-07	12.4563
8113666	sema domain, transmembrane domain (TM), and cytoplasmic domain, (semaphorin) 6A	SEMA6A	9.39298	1.03703	2.052	1.12659e-06	9.10729
8041206	limb bud and heart development homolog (mouse)	LBH	9.31567	1.03362	2.04715	2.23881e-06	8.14563
7979400	chromosome 14 open reading frame 37	C14orf37	7.81651	1.03283	2.04604	6.57156e-06	6.68499
8055952	nuclear receptor subfamily 4, group A, member 2	NR4A2	7.69764	1.03201	2.04487	2.4778e-07	11.3075
8082003	ELL associated factor 2	EAF2	7.12657	1.031	2.04344	1.64596e-07	11.911
7947322	doublecortin domain containing 1	DCDC1	5.61399	1.03059	2.04286	3.75848e-06	7.44838
8106986	Rho-related BTB domain containing 3	RHOBTB3	9.30847	1.03048	2.04271	6.90915e-06	6.61951
8064978	jagged 1 (Alagille syndrome)	JAG1	10.7241	1.03021	2.04232	1.10892e-07	12.4938
7918026	exostoses (multiple)-like 2	EXTL2	9.60477	1.02934	2.04109	1.054e-07	12.5682
8071671	guanine nucleotide binding protein (G protein), alpha z polypeptide	GNAZ	9.31541	1.02909	2.04073	3.46569e-08	14.2342
8026579	transmembrane protein 38A	TMEM38A	9.00036	1.02762	2.03866	1.42008e-06	8.79068
8058627	v-erb-a erythroblastic leukemia viral oncogene homolog 4 (avian)	ERBB4	7.30444	1.02279	2.03185	5.11646e-06	7.02144
8011713	chemokine (C-X-C motif) ligand 16	CXCL16	9.73799	1.02261	2.03158	4.7325e-07	10.3906
8132218	Bardet-Biedl syndrome 9	BBS9	9.2035	1.02236	2.03124	4.98016e-07	10.3145
7978376	syntaxin binding protein 6 (amisyn)	STXBP6	7.56273	1.02012	2.02809	8.10035e-07	9.55692
8082368	podocalyxin-like 2	PODXL2	9.54513	1.01959	2.02734	1.29429e-07	12.2702
7922051	cellular repressor of E1A-stimulated genes 1	CREG1	11.1665	1.0192	2.0268	9.14914e-08	12.7721
8090567	chromosome 3 open reading frame 25	C3orf25	6.85764	1.01919	2.02679	1.00235e-05	6.11668
7952986	hereditary sensory neuropathy, type II	HSN2	8.36388	1.0177	2.02469	8.94927e-06	6.27239
8112409	small glutamine-rich tetratricopeptide repeat (TPR)-containing, beta	SGTB	9.00217	1.01765	2.02461	8.8233e-08	12.8311
8125530	major histocompatibility complex, class II, DM beta	HLA-DMB	8.42345	1.01703	2.02374	2.35147e-06	8.08132
8136078	---	---	5.45427	1.01654	2.02306	0.000199775	2.19991
7943498	dynein, cytoplasmic 2, heavy chain 1	DYNC2H1	6.8362	1.01467	2.02044	9.21875e-05	3.19775
7935188	sorbin and SH3 domain containing 1	SORBS1	9.75825	1.01428	2.01989	5.27852e-05	3.91958
8163149	protein tyrosine phosphatase, non-receptor type 3	PTPN3	6.88	1.01382	2.01925	8.27449e-08	12.9402
8097080	synaptopodin 2	SYNPO2	7.01652	1.01233	2.01717	4.87849e-06	7.08232
8008237	integrin, alpha 3 (antigen CD49C, alpha 3 subunit of VLA-3 receptor)	ITGA3	11.2502	1.01191	2.01658	3.26273e-07	10.9313
7912975	aldehyde dehydrogenase 4 family, member A1	ALDH4A1	9.09253	1.01164	2.01621	1.6797e-06	8.54347
8150698	snail homolog 2 (Drosophila)	SNAI2	9.5731	1.01125	2.01566	8.46151e-06	6.34296
7951686	interleukin 18 (interferon-gamma-inducing factor)	IL18	6.20785	1.01099	2.01529	1.88792e-05	5.25763
8166243	RALBP1 associated Eps domain containing 2	REPS2	8.55451	1.01092	2.0152	1.08143e-05	6.01345
7957861	anoctamin 4	ANO4	6.56204	1.0101	2.01405	0.00127353	-0.0851224
7955055	solute carrier family 48 (heme transporter), member 1	SLC48A1	10.1044	1.00977	2.01359	8.24176e-08	12.9509
8147313	transmembrane protein 67	TMEM67	8.31884	1.00899	2.0125	3.12014e-07	10.9982
7957673	chromosome 12 open reading frame 55 /// hypothetical protein LOC643619	C12orf55 /// FLJ34470	8.48192	1.00733	2.01019	5.33191e-05	3.90615
7898407	hypothetical LOC440570 /// hypothetical LOC100132147	LOC440570 /// LOC100132147	7.13927	1.00705	2.00979	1.41456e-06	8.79679
7977621	NDRG family member 2	NDRG2	10.2856	1.00695	2.00966	6.57156e-06	6.68405
7931168	acyl-Coenzyme A dehydrogenase, short/branched chain	ACADSB	8.78211	1.0058	2.00806	2.7501e-07	11.1691
7902290	cystathionase (cystathionine gamma-lyase)	CTH	7.34854	1.00525	2.0073	1.83821e-07	11.7579
8176174	membrane protein, palmitoylated 1, 55kDa	MPP1	11.4698	1.00478	2.00663	5.52089e-08	13.5391
7963721	calcium binding and coiled-coil domain 1	CALCOCO1	10.2542	1.00466	2.00647	1.85024e-07	11.7466
8077879	synapsin II	SYN2	8.54649	1.00254	2.00353	0.000131423	2.74077

## Sheet: Genes down-regulated by VPA
Probe Set ID	Gene Title	Gene Symbol	Average Expression	log Fold Change	Fold change	adj. P. Value	B statistics
8122334	chemokine (C-C motif) receptor-like 1	CCRL1	9.57935	-3.61402	0.0816718	1.15761e-09	19.667
8017964	ATP-binding cassette, sub-family A (ABC1), member 6	ABCA6	8.89166	-3.28943	0.102278	1.57646e-08	15.3836
7899939	gap junction protein, alpha 4, 37kDa	GJA4	10.0123	-3.16378	0.111585	4.42425e-08	13.8439
7919340	gap junction protein, alpha 5, 40kDa	GJA5	7.8852	-2.9003	0.133944	2.81922e-07	11.1332
8100798	sulfotransferase family, cytosolic, 1B, member 1	SULT1B1	10.0363	-2.84958	0.138737	5.97334e-08	13.4175
8137240	GTPase, IMAP family member 7	GIMAP7	10.0899	-2.80352	0.143237	1.70066e-09	19.0386
8059680	5-hydroxytryptamine (serotonin) receptor 2B	HTR2B	7.51564	-2.59492	0.16552	2.74678e-06	7.87006
7938035	tripartite motif-containing 22	TRIM22	9.08836	-2.57537	0.167779	1.56775e-09	19.1757
8000574	nuclear protein 1	NUPR1	9.67479	-2.49574	0.177299	3.61849e-09	17.606
7953835	killer cell lectin-like receptor subfamily G, member 1	KLRG1	8.70102	-2.31943	0.200346	3.7762e-07	10.6913
8133549	GTF2I repeat domain containing 2 /// GTF2I repeat domain containing 2B /// similar to GTF2IRD2 protein /// GTF2I repeat domain containing 2 pseudogene	GTF2IRD2 /// GTF2IRD2B /// LOC100133748 /// GTF2IRD2P	7.45342	-2.30164	0.202832	8.8233e-08	12.8359
8140170	GTF2I repeat domain containing 2 /// GTF2I repeat domain containing 2B /// similar to GTF2IRD2 protein /// GTF2I repeat domain containing 2 pseudogene	GTF2IRD2 /// GTF2IRD2B /// LOC100133748 /// GTF2IRD2P	7.44264	-2.23459	0.212482	1.2703e-07	12.2946
7922598	angiopoietin-like 1	ANGPTL1	6.17703	-2.20203	0.217331	2.57698e-08	14.6425
8058063	raftlin family member 2	RFTN2	9.25522	-2.17157	0.221968	9.62892e-09	16.2587
8091678	ventricular zone expressed PH domain homolog 1 (zebrafish)	VEPH1	8.78039	-2.1198	0.230079	1.77555e-08	15.2048
8017927	ATP-binding cassette, sub-family A (ABC1), member 9	ABCA9	7.97782	-2.11927	0.230164	0.000189932	2.26401
8108301	kinesin family member 20A	KIF20A	10.0276	-2.11804	0.23036	1.6456e-07	11.916
8131067	G protein-coupled receptor 146	GPR146	9.31118	-2.1061	0.232275	7.32835e-08	13.1037
8050071	acireductone dioxygenase 1	ADI1	10.304	-2.03888	0.243352	1.91184e-08	15.0717
7903358	vascular cell adhesion molecule 1	VCAM1	8.22112	-2.02964	0.244916	2.42267e-06	8.04327
8151952	NIPA-like domain containing 2	NIPAL2	9.43516	-2.02657	0.245439	5.48412e-08	13.5509
7994109	polo-like kinase 1 (Drosophila)	PLK1	10.8595	-2.02137	0.246324	2.85512e-08	14.4894
7960828	growth differentiation factor 3	GDF3	8.35839	-1.94562	0.259602	1.76006e-07	11.8127
8135218	leucine rich repeat containing 17	LRRC17	7.81673	-1.94525	0.259671	0.000393783	1.35654
8004521	mannose-P-dolichol utilization defect 1	MPDU1	10.9133	-1.93248	0.261978	6.24556e-11	23.9928
7971077	periostin, osteoblast specific factor	POSTN	8.44321	-1.91426	0.265308	7.54613e-05	3.45425
7946142	protein kinase C, delta binding protein	PRKCDBP	9.97447	-1.8601	0.275456	8.32985e-10	20.416
8162388	osteomodulin	OMD	6.426	-1.82715	0.281822	6.43484e-05	3.65683
8166157	BMX non-receptor tyrosine kinase	BMX	10.7494	-1.82528	0.282187	5.6141e-09	16.9537
8094719	NEDD4 binding protein 2	N4BP2	6.80766	-1.82258	0.282715	1.19163e-07	12.4062
7952243	C1q and tumor necrosis factor related protein 5 /// membrane frizzled-related protein	C1QTNF5 /// MFRP	10.1884	-1.82126	0.282973	8.54124e-09	16.4225
7911096	EF-hand calcium binding domain 2	EFCAB2	7.69262	-1.79021	0.28913	4.04046e-05	4.27214
8082745	chemokine (C-C motif) receptor-like 1	CCRL1	6.06723	-1.77021	0.293165	1.50818e-05	5.55683
8132897	LanC lantibiotic synthetase component C-like 2 (bacterial)	LANCL2	9.45635	-1.75606	0.296055	3.68996e-10	21.9411
8044021	interleukin 1 receptor-like 1	IL1RL1	9.53183	-1.75136	0.297021	5.13979e-05	3.95529
8105077	caspase recruitment domain family, member 6	CARD6	8.00794	-1.74672	0.297979	7.32076e-08	13.125
8120300	chromosome 6 open reading frame 142	C6orf142	6.47806	-1.71265	0.3051	1.56974e-05	5.49703
7982854	delta-like 4 (Drosophila)	DLL4	9.33987	-1.67558	0.313041	1.4989e-06	8.71243
8165866	steroid sulfatase (microsomal), isozyme S	STS	8.6753	-1.67196	0.313826	4.81433e-08	13.7255
8121502	general transcription factor IIIC, polypeptide 6, alpha 35kDa	GTF3C6	10.0516	-1.66769	0.314757	4.48876e-10	21.5185
7983969	cyclin B2	CCNB2	9.55201	-1.65467	0.31761	2.67607e-08	14.594
7979307	discs, large (Drosophila) homolog-associated protein 5	DLGAP5	9.79108	-1.65392	0.317776	5.118e-07	10.2722
7987165	apoptosis, caspase activation inhibitor	AVEN	8.71548	-1.65313	0.31795	1.72667e-09	18.9953
8014063	ecotropic viral integration site 2B	EVI2B	7.52927	-1.64477	0.319798	2.69602e-08	14.5804
8105579	leucine rich repeat containing 70	LRRC70	7.70676	-1.6278	0.323581	1.93232e-09	18.8069
7978712	C-type lectin domain family 14, member A	CLEC14A	11.0536	-1.61478	0.326515	1.67906e-07	11.8811
8021653	serpin peptidase inhibitor, clade B (ovalbumin), member 8	SERPINB8	9.59789	-1.60303	0.329184	3.99685e-09	17.4328
8050702	tumor protein p53 inducible protein 3	TP53I3	9.42786	-1.60025	0.329821	1.50986e-08	15.4714
8073062	apolipoprotein B mRNA editing enzyme, catalytic polypeptide-like 3B	APOBEC3B	9.64703	-1.59851	0.330218	2.01116e-08	15.0032
8102643	cyclin A2	CCNA2	10.0656	-1.59046	0.332065	3.52051e-07	10.7997
8105828	cyclin B1	CCNB1	9.32082	-1.58899	0.332404	3.8272e-08	14.0814
8104234	thyroid hormone receptor interactor 13	TRIP13	9.52316	-1.58299	0.33379	1.95288e-07	11.6575
8098611	toll-like receptor 3	TLR3	8.64049	-1.58125	0.334193	4.95994e-07	10.3218
8021187	chromosome 18 open reading frame 24	C18orf24	8.31568	-1.57245	0.336237	7.07211e-08	13.1775
8132318	anillin, actin binding protein	ANLN	10.3083	-1.5703	0.336738	5.64427e-07	10.1132
8123606	hypothetical protein MGC39372	MGC39372	8.76445	-1.56486	0.338011	0.000143992	2.62526
8163807	PHD finger protein 19	PHF19	9.53814	-1.55468	0.340404	2.46483e-08	14.7087
8083000	Fas apoptotic inhibitory molecule	FAIM	7.39713	-1.551	0.341274	3.95283e-08	14.0223
8067167	aurora kinase A	AURKA	9.36028	-1.54838	0.341894	3.46414e-08	14.2482
8013671	sperm associated antigen 5 /// uncharacterized serine/threonine-protein kinase SgK494	SPAG5 /// FLJ25006	8.57082	-1.54441	0.342836	1.40048e-07	12.1473
8091402	transmembrane 4 L six family member 18	TM4SF18	10.836	-1.53863	0.344212	1.26826e-07	12.2996
8109712	hyaluronan-mediated motility receptor (RHAMM)	HMMR	8.06148	-1.53822	0.344311	6.09546e-07	9.99699
7942596	serpin peptidase inhibitor, clade H (heat shock protein 47), member 1, (collagen binding protein 1)	SERPINH1	11.4417	-1.53358	0.34542	2.38607e-09	18.3331
7932938	enhancer of polycomb homolog 1 (Drosophila)	EPC1	8.95605	-1.51422	0.350087	4.18251e-09	17.3625
8166769	ornithine carbamoyltransferase	OTC	7.33651	-1.50191	0.353085	0.00646928	-2.03791
8126853	chromosome 6 open reading frame 138	C6orf138	7.22617	-1.48984	0.356052	3.26814e-06	7.63455
8149955	PDZ binding kinase	PBK	8.8447	-1.48376	0.357555	2.18394e-07	11.4971
8154245	programmed cell death 1 ligand 2	PDCD1LG2	9.14816	-1.47349	0.360111	2.19963e-07	11.4855
7916898	DEP domain containing 1	DEPDC1	8.37948	-1.46852	0.361354	2.42966e-06	8.03769
8019842	thymidylate synthetase	TYMS	11.0811	-1.45712	0.36422	7.64123e-07	9.65088
7923086	asp (abnormal spindle) homolog, microcephaly associated (Drosophila)	ASPM	9.16638	-1.45685	0.364289	7.41305e-07	9.69374
8005809	lectin, galactoside-binding, soluble, 9	LGALS9	8.93667	-1.45608	0.364481	1.38686e-05	5.66926
7933982	phenazine biosynthesis-like protein domain containing	PBLD	6.91268	-1.44515	0.367254	3.29417e-07	10.9127
7914878	---	---	8.08601	-1.44149	0.368186	7.6162e-06	6.48092
7982663	budding uninhibited by benzimidazoles 1 homolog beta (yeast)	BUB1B	9.38285	-1.44054	0.36843	4.56245e-07	10.4366
8007348	receptor (G protein-coupled) activity modifying protein 2	RAMP2	9.61315	-1.43273	0.37043	6.69695e-07	9.86322
8004699	chromodomain helicase DNA binding protein 3	CHD3	9.38546	-1.42622	0.372105	9.7536e-09	16.1798
8006433	chemokine (C-C motif) ligand 2	CCL2	12.0422	-1.42606	0.372147	0.000360898	1.46396
8043602	non-SMC condensin I complex, subunit H	NCAPH	9.29966	-1.42591	0.372185	5.12773e-07	10.2659
8019857	NDC80 homolog, kinetochore complex component (S. cerevisiae)	NDC80	8.6376	-1.42561	0.372262	3.36478e-07	10.864
7982358	Rho GTPase activating protein 11A	ARHGAP11A	8.99565	-1.42515	0.37238	4.18983e-07	10.5524
7906930	NUF2, NDC80 kinetochore complex component, homolog (S. cerevisiae)	NUF2	8.62544	-1.41851	0.374098	4.4425e-06	7.20601
8124492	histone cluster 1, H2bk	HIST1H2BK	9.36223	-1.41816	0.37419	1.53887e-07	12.0114
8138231	thrombospondin, type I, domain containing 7A	THSD7A	8.49512	-1.41521	0.374956	2.31355e-06	8.10004
8130374	F-box protein 5	FBXO5	9.49439	-1.41447	0.375148	3.86262e-06	7.40672
8121794	sphingomyelin phosphodiesterase, acid-like 3A	SMPDL3A	7.37191	-1.40384	0.377923	5.73308e-07	10.0926
8001337	zinc finger protein 423	ZNF423	9.27721	-1.39427	0.380438	9.21713e-08	12.7585
8073858	G-2 and S-phase expressed 1	GTSE1	9.27613	-1.39184	0.381078	8.8233e-08	12.8355
8123137	t-complex 1 /// acetyl-Coenzyme A acetyltransferase 2 /// similar to hCG2029803	TCP1 /// ACAT2 /// LOC100129518	9.151	-1.39148	0.381173	3.42901e-06	7.57414
8092067	ribosomal protein L22-like 1	RPL22L1	7.74941	-1.38478	0.382948	6.64939e-06	6.66727
7963157	Rac GTPase activating protein 1	RACGAP1	9.21531	-1.38432	0.383069	6.43248e-08	13.3022
8107706	lamin B1	LMNB1	8.76325	-1.37887	0.384519	1.26522e-06	8.95282
8012257	tumor protein p53	TP53	11.1081	-1.37147	0.386497	1.71038e-08	15.2513
7902495	nexilin (F actin binding protein)	NEXN	8.80244	-1.36407	0.388486	7.25798e-07	9.731
8102076	centromere protein E, 312kDa	CENPE	8.75467	-1.36159	0.389152	1.26103e-06	8.95734
8103389	cathepsin O	CTSO	9.20694	-1.35657	0.390509	1.68601e-05	5.40209
8064451	signal-regulatory protein beta 2	SIRPB2	8.86942	-1.35607	0.390646	1.36673e-06	8.84711
8061579	TPX2, microtubule-associated, homolog (Xenopus laevis)	TPX2	10.1566	-1.35465	0.39103	4.8808e-07	10.3447
8124391	histone cluster 1, H2ab	HIST1H2AB	9.06521	-1.34916	0.392521	5.34135e-06	6.96146
8019772	THO complex 4	THOC4	11.0837	-1.34056	0.394866	1.44411e-07	12.1077
7900167	cell division cycle associated 8	CDCA8	9.21957	-1.33589	0.396147	1.52112e-07	12.0257
7937020	antigen identified by monoclonal antibody Ki-67	MKI67	9.96013	-1.33525	0.396323	3.48887e-07	10.8125
8124406	histone cluster 1, H2bc	HIST1H2BC	8.50329	-1.33338	0.396838	1.0597e-06	9.18996
8168146	kinesin family member 4A	KIF4A	8.41981	-1.33151	0.397351	3.64096e-06	7.49016
8013450	lectin, galactoside-binding, soluble, 9C /// lectin, galactoside-binding, soluble, 9B /// lectin, galactoside-binding, soluble, 9	LGALS9C /// LGALS9B /// LGALS9	10.6971	-1.33107	0.397473	8.15434e-07	9.54461
8063755	chromosome 20 open reading frame 177	C20orf177	8.5726	-1.31931	0.400727	1.44909e-08	15.5817
7903227	palmdelphin	PALMD	11.6176	-1.31466	0.402019	1.44909e-08	15.6042
8073068	apolipoprotein B mRNA editing enzyme, catalytic polypeptide-like 3C	APOBEC3C	8.76116	-1.3146	0.402036	3.16308e-07	10.9785
8160260	basonuclin 2	BNC2	9.52255	-1.31373	0.402279	2.13109e-06	8.21208
8137250	GTPase, IMAP family member 2	GIMAP2	9.86781	-1.31136	0.402941	2.46191e-06	8.01542
8089372	KIAA1524	KIAA1524	8.40946	-1.31027	0.403245	5.4977e-07	10.1506
8001133	SHC SH2-domain binding protein 1	SHCBP1	9.23817	-1.30489	0.404751	2.47449e-06	8.00878
8005458	lectin, galactoside-binding, soluble, 9C /// lectin, galactoside-binding, soluble, 9B /// lectin, galactoside-binding, soluble, 9	LGALS9C /// LGALS9B /// LGALS9	10.5702	-1.3024	0.40545	7.54719e-07	9.66878
8166500	zinc finger protein, X-linked	ZFX	9.23467	-1.29094	0.408684	7.83809e-07	9.61322
8133504	general transcription factor II, i	GTF2I	9.83602	-1.28987	0.408987	1.77665e-08	15.1818
8120961	melanocortin 2 receptor accessory protein 2	MRAP2	10.6558	-1.28905	0.40922	9.86393e-07	9.2883
7982757	cancer susceptibility candidate 5	CASC5	9.39689	-1.28876	0.409301	3.84445e-07	10.6661
7960340	forkhead box M1	FOXM1	10.6533	-1.28755	0.409646	3.70812e-07	10.7161
7901010	kinesin family member 2C	KIF2C	7.84028	-1.28353	0.410788	6.75394e-07	9.84771
7929047	interferon-induced protein with tetratricopeptide repeats 2	IFIT2	6.91859	-1.28225	0.411153	4.00372e-05	4.2837
8011407	Tax1 (human T-cell leukemia virus type I) binding protein 3	TAX1BP3	10.5846	-1.28045	0.411666	3.46569e-08	14.224
7932985	neuropilin 1	NRP1	10.6744	-1.27795	0.41238	7.53048e-08	13.0726
8019273	THO complex 4	THOC4	10.8854	-1.27536	0.413121	1.25361e-07	12.3242
7991406	protein regulator of cytokinesis 1	PRC1	10.3823	-1.26926	0.414873	7.04013e-07	9.78342
8004255	B-cell CLL/lymphoma 6, member B (zinc finger protein)	BCL6B	10.3404	-1.26858	0.415068	8.87679e-08	12.8171
7966779	nitric oxide synthase 1 (neuronal)	NOS1	8.89966	-1.26857	0.41507	3.63474e-05	4.40555
7930498	acyl-CoA synthetase long-chain family member 5	ACSL5	8.23847	-1.26296	0.416689	4.34988e-07	10.5037
7968370	beta 1,3-galactosyltransferase-like	B3GALTL	8.45979	-1.26272	0.416758	6.22238e-08	13.3576
8094278	non-SMC condensin I complex, subunit G /// ligand dependent nuclear receptor corepressor-like	NCAPG /// LCORL	9.81834	-1.26108	0.417231	3.97167e-06	7.36604
8124307	cytidine monophosphate-N-acetylneuraminic acid hydroxylase (CMP-N-acetylneuraminate monooxygenase) pseudogene	CMAH	8.3682	-1.26095	0.41727	0.0005594	0.929301
7929078	kinesin family member 20B	KIF20B	7.6005	-1.25863	0.41794	7.39666e-06	6.52687
8040223	ribonucleotide reductase M2 polypeptide	RRM2	9.53988	-1.25333	0.419478	1.72304e-06	8.5047
7921033	IQ motif containing GTPase activating protein 3	IQGAP3	8.73932	-1.24859	0.420858	7.79071e-07	9.62573
8016139	kinesin family member 18B	KIF18B	8.88692	-1.24767	0.421127	1.75571e-05	5.34854
8030049	cytohesin 2	CYTH2	11.1246	-1.24598	0.421622	4.34763e-09	17.2969
8030557	activating transcription factor 5	ATF5	8.75787	-1.24354	0.422335	4.9099e-08	13.6954
8150962	thymocyte selection-associated high mobility group box	TOX	9.21833	-1.24239	0.422673	1.5261e-06	8.6893
8165496	tubulin, beta 2C	TUBB2C	9.36565	-1.24114	0.423038	5.39799e-05	3.88985
8079237	kinesin family member 15	KIF15	8.21917	-1.23622	0.424484	1.03398e-06	9.23012
7929052	interferon-induced protein with tetratricopeptide repeats 3	IFIT3	7.69927	-1.23575	0.424623	1.91091e-06	8.35832
8105596	regulator of G-protein signaling 7 binding protein	RGS7BP	9.18886	-1.23517	0.424794	9.9466e-05	3.09618
7927710	cell division cycle 2, G1 to S and G2 to M	CDC2	9.1088	-1.23222	0.425661	3.11201e-05	4.60212
7912537	dehydrogenase/reductase (SDR family) member 3	DHRS3	10.2151	-1.23127	0.425942	4.18485e-07	10.5584
8143781	GTPase, IMAP family member 6	GIMAP6	10.3801	-1.23035	0.426214	4.35855e-07	10.4952
8034034	kelch-like ECH-associated protein 1	KEAP1	9.10567	-1.22614	0.42746	9.7536e-09	16.1948
8096160	Rho GTPase activating protein 24	ARHGAP24	8.35493	-1.2261	0.427472	3.46569e-08	14.2151
7900699	cell division cycle 20 homolog (S. cerevisiae)	CDC20	10.5909	-1.22453	0.427936	1.8177e-06	8.4282
7909708	centromere protein F, 350/400ka (mitosin)	CENPF	9.47763	-1.22215	0.428644	8.4978e-07	9.48666
8095986	annexin A3	ANXA3	10.2201	-1.22105	0.428972	1.67799e-06	8.54885
7988687	GA binding protein transcription factor, beta subunit 1	GABPB1	9.79222	-1.211	0.43197	1.23521e-08	15.8044
7922200	selectin P (granule membrane protein 140kDa, antigen CD62)	SELP	11.3549	-1.21037	0.432158	1.85712e-06	8.39545
7984540	kinesin family member 23	KIF23	9.75352	-1.20912	0.432533	4.5836e-07	10.4302
7954985	transmembrane protein 117	TMEM117	7.89328	-1.20592	0.433492	1.1387e-05	5.94052
8125649	vacuolar protein sorting 52 homolog (S. cerevisiae)	VPS52	10.0805	-1.20454	0.433908	3.61849e-09	17.6009
8178917	vacuolar protein sorting 52 homolog (S. cerevisiae)	VPS52	10.0805	-1.20454	0.433908	3.61849e-09	17.6009
8149574	chondroitin sulfate N-acetylgalactosaminyltransferase 1	CSGALNACT1	9.07161	-1.2041	0.434039	1.31365e-05	5.74249
7940869	fermitin family homolog 3 (Drosophila)	FERMT3	8.8294	-1.20253	0.434514	5.52027e-06	6.91756
8054580	budding uninhibited by benzimidazoles 1 homolog (yeast)	BUB1	9.74307	-1.20133	0.434875	7.31163e-06	6.54023
8180123	vacuolar protein sorting 52 homolog (S. cerevisiae)	VPS52	10.124	-1.20094	0.434992	4.36153e-09	17.2713
8062766	v-myb myeloblastosis viral oncogene homolog (avian)-like 2	MYBL2	10.0609	-1.199	0.435577	8.08324e-08	12.9805
8112807	arylsulfatase B	ARSB	10.0219	-1.18368	0.440226	4.4425e-06	7.20165
8095110	v-kit Hardy-Zuckerman 4 feline sarcoma viral oncogene homolog	KIT	7.6138	-1.18367	0.44023	1.88855e-05	5.25681
7982204	high-mobility group nucleosomal binding domain 2	HMGN2	11.2513	-1.17403	0.44318	1.70239e-07	11.8622
8074606	ubiquitin specific peptidase 18 /// ubiquitin specific peptidase 41	USP18 /// USP41	9.59714	-1.17167	0.443908	1.733e-06	8.49463
8124394	histone cluster 1, H2bb	HIST1H2BB	8.54996	-1.17076	0.444186	1.90866e-05	5.24241
7955179	tubulin, alpha 1c	TUBA1C	11.0775	-1.17019	0.444362	1.47505e-06	8.74001
7970513	chromosome 13 open reading frame 3	C13orf3	9.32854	-1.16878	0.444798	4.4425e-06	7.20573
7906133	polyamine-modulated factor 1	PMF1	9.95308	-1.1687	0.444822	6.87993e-07	9.82185
7899504	glucocorticoid modulatory element binding protein 1	GMEB1	8.8543	-1.16696	0.44536	2.68529e-09	18.0724
8090898	stromal antigen 1	STAG1	8.45745	-1.16445	0.446133	3.47861e-08	14.2014
8120838	TTK protein kinase	TTK	8.59305	-1.1601	0.447481	9.90441e-06	6.13545
7943998	nicotinamide N-methyltransferase	NNMT	11.2316	-1.15995	0.447528	8.79137e-07	9.44183
8140971	sterile alpha motif domain containing 9-like	SAMD9L	9.82179	-1.15906	0.447805	5.70728e-06	6.87665
8000409	high-mobility group nucleosomal binding domain 2	HMGN2	11.1941	-1.15592	0.448779	1.92026e-07	11.7022
8155359	hypothetical LOC653355 /// contactin associated protein-like 3	LOC653355 /// CNTNAP3	10.0882	-1.15585	0.448801	2.77592e-07	11.1531
7997381	centromere protein N	CENPN	10.1794	-1.1552	0.449002	2.86472e-07	11.1129
8155540	hypothetical LOC653355 /// similar to cell recognition molecule CASPR3 /// contactin associated protein-like 3	LOC653355 /// LOC643827 /// CNTNAP3	9.9351	-1.15134	0.450206	7.96982e-07	9.57504
8161460	hypothetical LOC653355 /// contactin associated protein-like 3	LOC653355 /// CNTNAP3	9.9351	-1.15134	0.450206	7.96982e-07	9.57504
7923978	CD34 molecule	CD34	11.7704	-1.15106	0.450294	2.19412e-05	5.05969
8037970	phospholipase A2, group IVC (cytosolic, calcium-independent)	PLA2G4C	7.57176	-1.15088	0.45035	0.000151919	2.55573
8172876	structural maintenance of chromosomes 1A	SMC1A	9.16325	-1.15023	0.450552	3.36478e-07	10.869
8019622	transmembrane protein 106A /// similar to transmembrane protein 106A	TMEM106A /// FLJ77644	9.0368	-1.14988	0.450663	7.01795e-07	9.78848
8119034	bromodomain and PHD finger containing, 3	BRPF3	8.96427	-1.14926	0.450857	2.94141e-08	14.4526
8075897	C1q and tumor necrosis factor related protein 6	C1QTNF6	9.0651	-1.14893	0.450959	1.10641e-05	5.9857
8004184	XIAP associated factor 1	XAF1	8.99513	-1.14798	0.451255	2.04632e-07	11.5962
8040578	centromere protein O	CENPO	8.90126	-1.14672	0.45165	6.57275e-08	13.2712
8006634	phosphatidylinositol glycan anchor biosynthesis, class W	PIGW	8.68918	-1.14582	0.451933	1.0459e-06	9.21366
8097356	polo-like kinase 4 (Drosophila)	PLK4	8.78653	-1.14561	0.451998	1.18322e-05	5.88436
7964733	ribosomal protein SA pseudogene 52	RPSAP52	5.41199	-1.14528	0.452102	2.84211e-05	4.71415
8081657	CD200 molecule	CD200	9.27001	-1.14388	0.45254	4.33018e-06	7.24939
8035566	homer homolog 3 (Drosophila)	HOMER3	10.2402	-1.14381	0.452562	2.76309e-08	14.5359
8151768	runt-related transcription factor 1; translocated to, 1 (cyclin D-related)	RUNX1T1	10.4215	-1.14356	0.452642	9.51729e-07	9.3359
7987869	transmembrane protein 87A	TMEM87A	9.079	-1.1353	0.455239	4.62447e-09	17.1899
7960702	cell division cycle associated 3	CDCA3	8.66077	-1.12512	0.458463	1.26826e-07	12.3009
7951397	caspase 1, apoptosis-related cysteine peptidase (interleukin 1, beta, convertase)	CASP1	6.79364	-1.1246	0.458628	7.44643e-06	6.51799
7923189	kinesin family member 14	KIF14	8.09043	-1.1234	0.459011	3.72236e-06	7.46222
8054702	cytoskeleton associated protein 2-like	CKAP2L	9.21089	-1.12229	0.459364	2.49658e-05	4.88973
8056572	SPC25, NDC80 kinetochore complex component, homolog (S. cerevisiae)	SPC25	8.2836	-1.12164	0.459571	8.95214e-06	6.27147
8055702	N-myc (and STAT) interactor	NMI	9.15527	-1.11977	0.460166	1.39023e-06	8.82312
7919815	cathepsin K	CTSK	9.51822	-1.11599	0.461375	1.14651e-05	5.92818
8144557	methionine sulfoxide reductase A	MSRA	8.72358	-1.1151	0.461661	9.53594e-08	12.7088
7955195	trophinin associated protein (tastin)	TROAP	8.68851	-1.11398	0.462018	2.72924e-06	7.87758
7990810	5,10-methenyltetrahydrofolate synthetase (5-formyltetrahydrofolate cyclo-ligase)	MTHFS	8.07174	-1.113	0.462331	5.3371e-06	6.96305
8108166	thioredoxin domain containing 15	TXNDC15	9.14014	-1.11156	0.462794	3.57499e-07	10.7717
7964145	timeless homolog (Drosophila)	TIMELESS	7.97838	-1.11027	0.463206	8.55303e-09	16.4008
8097957	guanylate cyclase 1, soluble, alpha 3	GUCY1A3	10.2493	-1.10923	0.46354	0.000102227	3.06209
8112327	CDC28 protein kinase regulatory subunit 1B /// similar to Cks1 protein homologue	CKS1B /// LOC652904	11.4901	-1.10846	0.463788	6.54109e-06	6.69401
8063043	ubiquitin-conjugating enzyme E2C	UBE2C	8.76905	-1.10814	0.463891	1.8177e-06	8.42891
8007483	transmembrane protein 106A /// similar to transmembrane protein 106A	TMEM106A /// FLJ77644	9.02526	-1.10756	0.46408	1.00166e-06	9.26888
7969129	PHD finger protein 11	PHF11	7.70965	-1.10375	0.465306	3.83651e-08	14.0704
7901460	glutathione peroxidase 7	GPX7	9.44518	-1.09893	0.466861	0.00156714	-0.336588
8003611	family with sequence similarity 57, member A	FAM57A	10.6456	-1.09863	0.466959	6.89987e-07	9.81487
7982287	Rho GTPase activating protein 11B	ARHGAP11B	8.27869	-1.09662	0.467611	4.10641e-05	4.24846
7926896	CDC28 protein kinase regulatory subunit 1B /// similar to Cks1 protein homologue	CKS1B /// LOC652904	11.2597	-1.0956	0.467943	6.54175e-06	6.69327
8052866	family with sequence similarity 136, member A	FAM136A	8.90931	-1.0947	0.468233	8.83692e-08	12.826
7901219	NOL1/NOP2/Sun domain family, member 4	NSUN4	9.46823	-1.09311	0.46875	4.27254e-08	13.9003
7928491	MYST histone acetyltransferase (monocytic leukemia) 4	MYST4	8.70565	-1.09192	0.469138	5.24299e-07	10.2248
7941621	dipeptidyl-peptidase 3	DPP3	9.75148	-1.09123	0.46936	1.22112e-07	12.3674
7965941	glycosyltransferase 8 domain containing 2	GLT8D2	9.87696	-1.08385	0.471769	1.59901e-05	5.47323
8075182	X-box binding protein 1	XBP1	10.4546	-1.08342	0.471909	6.39116e-08	13.3159
8179564	kinesin family member C1	KIFC1	8.862	-1.08307	0.472023	1.83664e-06	8.41278
7982889	nucleolar and spindle associated protein 1	NUSAP1	10.3719	-1.0809	0.472734	8.34026e-06	6.36284
8007446	interferon-induced protein 35	IFI35	8.5644	-1.08029	0.472934	3.56825e-07	10.7754
8016147	kinesin family member 18B	KIF18B	8.37625	-1.0779	0.473719	2.53316e-06	7.97381
8059838	Holliday junction recognition protein	HJURP	9.39198	-1.07475	0.474753	7.20736e-06	6.559
7954090	epithelial membrane protein 1	EMP1	11.5224	-1.07313	0.475286	5.53866e-09	16.9902
8032789	signal transducing adaptor family member 2	STAP2	7.64283	-1.07115	0.475939	4.99915e-08	13.6673
8154295	interleukin 33	IL33	10.0994	-1.06991	0.47635	0.000820366	0.45947
8145005	erythrocyte membrane protein band 4.9 (dematin)	EPB49	8.93056	-1.06937	0.476526	2.39627e-08	14.7756
7905929	ephrin-A1	EFNA1	9.36549	-1.06891	0.47668	8.83862e-06	6.28837
8058570	chromosome 2 open reading frame 67	C2orf67	8.11828	-1.0681	0.476947	1.92727e-07	11.6799
8096663	Na+/H+ exchanger domain containing 1 /// CDGSH iron sulfur domain 2	NHEDC1 /// CISD2	10.408	-1.06766	0.477092	5.78857e-08	13.4644
7955736	extra spindle pole bodies homolog 1 (S. cerevisiae)	ESPL1	8.31592	-1.06483	0.478031	3.03008e-06	7.74035
7929258	kinesin family member 11	KIF11	9.47366	-1.05911	0.479927	8.43255e-06	6.34774
8025601	intercellular adhesion molecule 1	ICAM1	9.76521	-1.05569	0.481067	0.000147987	2.58987
8114425	cell division cycle 25 homolog C (S. pombe)	CDC25C	7.78114	-1.05472	0.48139	2.13526e-06	8.20916
8124527	histone cluster 1, H1b	HIST1H1B	10.2578	-1.05382	0.48169	9.95717e-05	3.09475
7972713	ephrin-B2	EFNB2	10.7085	-1.05045	0.482816	5.2359e-06	6.98996
8150928	neutral sphingomyelinase (N-SMase) activation associated factor	NSMAF	9.89533	-1.04962	0.483095	1.48463e-08	15.5007
7995069	fusion (involved in t(12;16) in malignant liposarcoma)	FUS	10.7228	-1.04708	0.483947	7.07647e-07	9.77546
8138922	kelch repeat and BTB (POZ) domain containing 2	KBTBD2	9.22472	-1.04494	0.484664	1.12645e-08	15.9287
8083978	N-acetylated alpha-linked acidic dipeptidase-like 2	NAALADL2	7.01502	-1.04223	0.485577	1.18725e-05	5.87812
8100994	chemokine (C-X-C motif) ligand 2	CXCL2	8.57264	-1.04066	0.486106	0.000113346	2.92984
7999044	CREB binding protein	CREBBP	10.5186	-1.04041	0.48619	5.75206e-08	13.4746
7964602	leucine-rich repeats and immunoglobulin-like domains 3	LRIG3	10.5619	-1.03783	0.487058	2.12795e-07	11.5312
8117594	histone cluster 1, H2bm	HIST1H2BM	12.589	-1.03735	0.48722	0.00104549	0.159591
8114300	kelch-like 3 (Drosophila)	KLHL3	8.80074	-1.03728	0.487245	1.12835e-06	9.10348
8126035	copine V	CPNE5	9.38055	-1.03506	0.487995	1.54083e-06	8.67737
7917896	asparagine-linked glycosylation 14 homolog (S. cerevisiae)	ALG14	8.14086	-1.03365	0.488474	1.70567e-07	11.8579
7996393	core-binding factor, beta subunit	CBFB	10.048	-1.03343	0.488546	3.79856e-08	14.0986
8024900	ubiquitin-like with PHD and ring finger domains 1	UHRF1	9.28092	-1.03206	0.489011	2.59778e-05	4.83287
8138581	transformer 2 alpha homolog (Drosophila)	TRA2A	11.0683	-1.03142	0.48923	9.7536e-09	16.1753
8040712	centromere protein A	CENPA	9.39563	-1.03011	0.489671	6.98107e-06	6.60427
7914851	claspin homolog (Xenopus laevis)	CLSPN	7.47864	-1.0296	0.489846	4.91756e-06	7.07189
8025429	heterogeneous nuclear ribonucleoprotein M	HNRNPM	9.97043	-1.02866	0.490165	3.26831e-07	10.9233
8004431	polymerase (RNA) II (DNA directed) polypeptide A, 220kDa	POLR2A	10.3718	-1.02849	0.490223	9.68118e-07	9.31351
7914467	SPOC domain containing 1	SPOCD1	8.77724	-1.02847	0.490231	1.09273e-07	12.5145
8084206	UDP-GlcNAc:betaGal beta-1,3-N-acetylglucosaminyltransferase 5	B3GNT5	8.32048	-1.02607	0.491045	4.11097e-06	7.32043
7919800	cathepsin S	CTSS	7.0998	-1.02269	0.492197	0.000545025	0.962075
8172254	chromosome X open reading frame 36	CXorf36	10.3351	-1.02086	0.492822	3.5463e-05	4.43505
8027247	zinc finger protein 93	ZNF93	8.44777	-1.02075	0.492859	7.90814e-07	9.59599
8145418	cell division cycle associated 2	CDCA2	9.03414	-1.01682	0.494203	4.00752e-05	4.28231
8178554	lymphocyte antigen 6 complex, locus G5C	LY6G5C	7.96311	-1.01615	0.494432	1.77555e-08	15.1886
7947110	E2F transcription factor 8	E2F8	8.58275	-1.01411	0.495135	2.76436e-05	4.7509
7933707	ZW10 interactor	ZWINT	8.94176	-1.01258	0.495659	5.78969e-06	6.85678
7950933	NADPH oxidase 4	NOX4	9.0081	-1.00985	0.496599	1.08927e-06	9.14901
8168447	chromosome X open reading frame 26	CXorf26	8.1248	-1.00798	0.497243	1.76006e-07	11.8094
7980702	chromosome 14 open reading frame 102	C14orf102	7.07016	-1.00715	0.497528	2.37937e-08	14.794
7901091	target of EGR1, member 1 (nuclear)	TOE1	9.14105	-1.00667	0.497694	2.11328e-08	14.9302
7992594	cyclin F	CCNF	8.49384	-1.00642	0.49778	1.98335e-06	8.30857
7900609	erythroblast membrane-associated protein (Scianna blood group)	ERMAP	7.96945	-1.00507	0.498247	6.52834e-06	6.6967
7935058	myoferlin	MYOF	11.9873	-1.00475	0.498357	2.13064e-06	8.21326
7992828	interleukin 32	IL32	9.87791	-1.00407	0.49859	9.02658e-07	9.40846
8031536	U2 small nuclear RNA auxiliary factor 2	U2AF2	10.1296	-1.00259	0.499102	1.38861e-08	15.6721
8011765	sperm associated antigen 7	SPAG7	9.23046	-1.00223	0.499226	2.40755e-08	14.7559
8162940	ATP-binding cassette, sub-family A (ABC1), member 1	ABCA1	8.55079	-1.00151	0.499477	0.000164694	2.44633
8093053	transferrin receptor (p90, CD71)	TFRC	9.44543	-1.00117	0.499595	1.09743e-05	5.99636
7934026	DNA replication helicase 2 homolog (yeast)	DNA2	7.29454	-1.00088	0.499694	7.15762e-07	9.7545
7930170	chromosome 10 open reading frame 32	C10orf32	7.07123	-1.00012	0.499958	1.24263e-05	5.81808
8131069	G protein-coupled estrogen receptor 1	GPER	8.99464	-1.00002	0.499993	1.38345e-05	5.6727

## Sheet: Hemostasis genes
Probe Set ID	Gene Title	Gene Symbol	Average Expression	log Fold Change	Fold Change	adj. P.Value	B statistics
7922200	selectin P (granule membrane protein 140kDa, antigen CD62)	SELP	11.3549	-1.21037	0.432158	1.85712e-06	8.39545
7940869	fermitin family homolog 3 (Drosophila)	FERMT3	8.8294	-1.20253	0.434514	5.52027e-06	6.91756
8046922	collagen, type III, alpha 1	COL3A1	9.5043	-0.759754	0.590597	2.17892e-06	8.18359
7949503	EGF-containing fibulin-like extracellular matrix protein 2	EFEMP2	10.375	-0.723513	0.605621	1.19887e-05	5.86524
8133876	CD36 molecule (thrombospondin receptor)	CD36	7.6572	-0.678197	0.624946	0.00608158	-1.96403
7945132	Friend leukemia virus integration 1 /// Ewing sarcoma breakpoint region 1	FLI1 /// EWSR1	11.2988	-0.660086	0.632841	1.31791e-06	8.8934
8137280	ATG9 autophagy related 9 homolog B (S. cerevisiae) /// nitric oxide synthase 3 (endothelial cell)	ATG9B /// NOS3	9.95171	-0.599897	0.659801	1.53697e-05	5.5284
8037374	plasminogen activator, urokinase receptor	PLAUR	9.80165	-0.527625	0.693696	0.000488009	1.09673
8057599	tissue factor pathway inhibitor (lipoprotein-associated coagulation inhibitor)	TFPI	12.0999	-0.504234	0.705035	0.000109992	2.96906
7903541	syntaxin binding protein 3	STXBP3	9.55608	-0.48851	0.712761	1.90583e-06	8.36201
8157524	toll-like receptor 4	TLR4	11.3266	-0.477718	0.718113	0.00100272	0.210437
8123744	coagulation factor XIII, A1 polypeptide	F13A1	6.57114	-0.461768	0.726096	0.000849919	0.41575
7929511	ectonucleoside triphosphate diphosphohydrolase 1	ENTPD1	12.0621	-0.442612	0.735801	0.00347371	-1.29723
8071420	serpin peptidase inhibitor, clade D (heparin cofactor), member 1	SERPIND1	6.90492	-0.383892	0.766367	0.00118119	0.00735071
8063156	CD40 molecule, TNF receptor superfamily member 5	CD40	8.96153	-0.379765	0.768563	0.000408404	1.31252
7964927	tetraspanin 8	TSPAN8	5.47688	-0.343526	0.788113	0.207514	-6.08074
7960464	von Willebrand factor	VWF	12.4818	-0.334966	0.792803	0.011589	-2.72767
8135594	caveolin 1, caveolae protein, 22kDa	CAV1	13.5004	-0.3259	0.797801	0.00165333	-0.400584
8068238	interferon (alpha, beta and omega) receptor 2	IFNAR2	9.48765	-0.301087	0.811641	0.00419383	-1.52246
8017711	guanine nucleotide binding protein (G protein), alpha 13	GNA13	10.3568	-0.297886	0.813443	0.00133078	-0.137719
8131803	interleukin 6 (interferon, beta 2)	IL6	8.58751	-0.263188	0.833245	0.0141221	-2.95818
7989023	RAB27A, member RAS oncogene family	RAB27A	9.81503	-0.262913	0.833404	0.0136858	-2.92226
7983502	pallidin homolog (mouse)	PLDN	10.4639	-0.236056	0.849063	0.00245419	-0.877669
8091530	purinergic receptor P2Y, G-protein coupled, 12	P2RY12	5.52528	-0.230763	0.852184	0.0366483	-4.07523
8091306	phospholipid scramblase 4	PLSCR4	11.4503	-0.228712	0.853396	0.0913603	-5.13316
8027621	glucose phosphate isomerase	GPI	11.9174	-0.181556	0.881751	0.0342331	-3.99698
8137670	platelet-derived growth factor alpha polypeptide /// similar to platelet-derived growth factor alpha polypeptide /// hypothetical LOC100132080	PDGFA /// LOC729619 /// LOC100132080	9.52886	-0.180476	0.882412	0.0704859	-4.83281
7934367	annexin A7	ANXA7	10.0221	-0.170525	0.888519	0.00814875	-2.31206
8096415	multimerin 1	MMRN1	13.4186	-0.16826	0.889915	0.0127706	-2.84072
8042391	pleckstrin	PLEK	4.80677	-0.146323	0.903551	0.131036	-5.54357
8111757	complement component 9	C9	5.57972	-0.145691	0.903947	0.054829	-4.54331
8112772	adaptor-related protein complex 3, beta 1 subunit	AP3B1	10.37	-0.140568	0.907162	0.0232718	-3.54397
7923073	coagulation factor XIII, B polypeptide	F13B	4.23721	-0.134964	0.910693	0.205362	-6.06817
8097910	fibrinogen beta chain	FGB	5.3795	-0.129582	0.914096	0.310382	-6.54575
7929988	Hermansky-Pudlak syndrome 6	HPS6	8.5042	-0.126514	0.916042	0.192555	-5.9917
8068266	interferon (alpha, beta and omega) receptor 1	IFNAR1	10.1172	-0.120808	0.919672	0.119494	-5.43789
8098671	coagulation factor XI	F11	6.03196	-0.114873	0.923464	0.0638724	-4.71976
8170794	arginine vasopressin receptor 2	AVPR2	7.20419	-0.106207	0.929027	0.305963	-6.53005
7909306	complement component 4 binding protein, beta	C4BPB	5.85988	-0.105412	0.929539	0.306383	-6.53194
8103326	fibrinogen gamma chain	FGG	4.23746	-0.105077	0.929755	0.186616	-5.95681
8082916	interleukin 20 receptor beta	IL20RB	6.70523	-0.104589	0.93007	0.268857	-6.38223
7982597	thrombospondin 1	THBS1	13.9323	-0.097348	0.93475	0.0935068	-5.15893
7963491	keratin 1	KRT1	6.30874	-0.0930022	0.93757	0.163571	-5.80544
8075063	Hermansky-Pudlak syndrome 4	HPS4	8.59989	-0.0905848	0.939142	0.197761	-6.02417
8084679	kininogen 1	KNG1	5.47445	-0.0785948	0.94698	0.220585	-6.15373
7915207	poly(A) binding protein, cytoplasmic 4 (inducible form)	PABPC4	11.1203	-0.073906	0.950062	0.29082	-6.47155
7922420	serpin peptidase inhibitor, clade C (antithrombin), member 1	SERPINC1	6.37414	-0.0732072	0.950523	0.235518	-6.23155
8170187	CD40 ligand	CD40LG	4.85722	-0.067178	0.954503	0.472421	-7.0137
8103311	fibrinogen alpha chain	FGA	5.52154	-0.0660782	0.955231	0.427414	-6.90612
8091009	phosphoinositide-3-kinase, catalytic, beta polypeptide	PIK3CB	9.44975	-0.0645518	0.956242	0.401053	-6.83613
8167334	Wiskott-Aldrich syndrome (eczema-thrombocytopenia)	WAS	7.48285	-0.0611164	0.958522	0.536916	-7.14578
8062108	protein C receptor, endothelial (EPCR)	PROCR	11.855	-0.059334	0.959707	0.534801	-7.14205
8065344	forkhead box A2	FOXA2	7.76109	-0.058345	0.960365	0.424946	-6.90008
8091327	phospholipid scramblase 1	PLSCR1	9.94827	-0.0573126	0.961053	0.619255	-7.28797
8068280	interferon gamma receptor 2 (interferon gamma transducer 1)	IFNGR2	10.4163	-0.053308	0.963724	0.374709	-6.76153
7989335	annexin A2	ANXA2	12.8772	-0.049672	0.966156	0.457541	-6.97919
8054722	interleukin 1, beta	IL1B	5.77316	-0.0489526	0.966638	0.639096	-7.31637
8082473	glycoprotein IX (platelet)	GP9	7.84391	-0.0478198	0.967397	0.673612	-7.36391
8075865	transmembrane protease, serine 6	TMPRSS6	7.40613	-0.0460972	0.968553	0.589106	-7.24005
8106393	coagulation factor II (thrombin) receptor	F2R	11.9145	-0.03479	0.976174	0.687024	-7.3813
8026631	coagulation factor II (thrombin) receptor-like 3	F2RL3	7.71556	-0.0331426	0.977289	0.714981	-7.41774
7928429	chromosome 10 open reading frame 55 /// plasminogen activator, urokinase	C10orf55 /// PLAU	8.19169	-0.030457	0.97911	0.721144	-7.42525
8065353	thrombomodulin	THBD	10.5439	-0.0289882	0.980107	0.931107	-7.59165
7940028	serpin peptidase inhibitor, clade G (C1 inhibitor), member 1	SERPING1	10.2457	-0.0279322	0.980825	0.913116	-7.58418
8062823	hepatocyte nuclear factor 4, alpha	HNF4A	7.66546	-0.0273404	0.981228	0.712131	-7.41409
8039294	glycoprotein VI (platelet)	GP6	7.97139	-0.02449	0.983168	0.753224	-7.46104
8004024	glycoprotein Ib (platelet), alpha polypeptide	GP1BA	6.98923	-0.0238898	0.983577	0.796175	-7.50412
8029640	biogenesis of lysosomal organelles complex-1, subunit 3	BLOC1S3	9.73817	-0.0150598	0.989616	0.858539	-7.55402
7970251	protein Z, vitamin K-dependent plasma glycoprotein	PROZ	6.35542	-0.014342	0.990108	0.885781	-7.57077
7946986	serum amyloid A1	SAA1	3.93961	-0.0118486	0.991821	0.955876	-7.59988
7933312	annexin A8-like 1 /// annexin A8-like 2 /// annexin A8	ANXA8L1 /// ANXA8L2 /// ANXA8	6.9435	-0.0099088	0.993155	0.918508	-7.58629
8017766	apolipoprotein H (beta-2-glycoprotein I)	APOH	5.19391	-0.006372	0.995593	0.949492	-7.59807
8122261	interferon gamma receptor 1	IFNGR1	5.50597	-0.0011486	0.999204	0.991648	-7.60572
8126269	triggering receptor expressed on myeloid cells-like 1	TREML1	7.22314	0.0006716	1.00047	0.99454	-7.60586
7913776	interleukin 28 receptor, alpha (interferon, lambda receptor)	IL28RA	7.13041	0.0008236	1.00057	0.994037	-7.60585
8116033	coagulation factor XII (Hageman factor)	F12	7.44683	0.0012392	1.00086	0.990355	-7.60565
8154836	annexin A2 pseudogene 2	ANXA2P2	12.8198	0.002852	1.00198	0.978262	-7.60446
7913768	interleukin 22 receptor, alpha 1	IL22RA1	6.86436	0.0059338	1.00412	0.963841	-7.60197
7970241	coagulation factor X	F10	7.64459	0.007079	1.00492	0.961388	-7.60133
7927367	annexin A8-like 1 /// annexin A8 /// annexin A8-like 2 /// hypothetical LOC653110 /// hypothetical protein LOC100132646 /// similar to Annexin A8 (Annexin VIII) (Vascular anticoagulant-beta) (VAC-beta)	ANXA8L1 /// ANXA8 /// ANXA8L2 /// LOC653110 /// LOC100132646 /// LOC652891	7.09898	0.0107192	1.00746	0.904923	-7.5802
7927307	annexin A8-like 1 /// annexin A8 /// annexin A8-like 2 /// hypothetical LOC653110 /// hypothetical protein LOC100132646 /// similar to Annexin A8 (Annexin VIII) (Vascular anticoagulant-beta) (VAC-beta)	ANXA8L1 /// ANXA8 /// ANXA8L2 /// LOC653110 /// LOC100132646 /// LOC652891	7.07394	0.0114404	1.00796	0.897961	-7.57703
7898057	podoplanin	PDPN	6.50044	0.0118934	1.00828	0.903116	-7.57936
7981068	serpin peptidase inhibitor, clade A (alpha-1 antiproteinase, antitrypsin), member 1	SERPINA1	6.63953	0.0121288	1.00844	0.893082	-7.57464
8089011	protein S (alpha)	PROS1	8.99692	0.0154184	1.01074	0.952524	-7.59884
8102619	annexin A5	ANXA5	12.7766	0.019664	1.01372	0.826469	-7.53031
8143803	ATG9 autophagy related 9 homolog B (S. cerevisiae) /// nitric oxide synthase 3 (endothelial cell)	ATG9B /// NOS3	7.79378	0.0225256	1.01574	0.748083	-7.45533
7939706	coagulation factor II (thrombin)	F2	6.71107	0.024095	1.01684	0.793937	-7.50193
8123259	plasminogen	PLG	6.02187	0.0255584	1.01787	0.911603	-7.58352
8011499	purinergic receptor P2X, ligand-gated ion channel, 1	P2RX1	6.79977	0.0266674	1.01866	0.806271	-7.51361
7970232	coagulation factor VII (serum prothrombin conversion accelerator)	F7	7.41395	0.0273914	1.01917	0.728448	-7.43343
8071272	glycoprotein Ib (platelet), beta polypeptide	GP1BB	8.33721	0.032289	1.02263	0.825682	-7.52967
8159036	ADAM metallopeptidase with thrombospondin type 1 motif, 13	ADAMTS13	7.88053	0.0370448	1.02601	0.661766	-7.34786
8029530	apolipoprotein E /// high mobility group AT-hook 1	APOE /// HMGA1	8.16845	0.0399328	1.02807	0.701135	-7.40061
8092845	glycoprotein V (platelet)	GP5	7.79546	0.055615	1.0393	0.603783	-7.26375
7963760	nuclear factor (erythroid-derived 2), 45kDa	NFE2	6.7248	0.0616976	1.04369	0.365548	-6.73303
8170215	coagulation factor IX	F9	4.29323	0.0625536	1.04431	0.412033	-6.86414
8135069	serpin peptidase inhibitor, clade E (nexin, plasminogen activator inhibitor type 1), member 1	SERPINE1	13.2766	0.06595	1.04677	0.452745	-6.96821
8130997	hypothetical LOC100132080 /// platelet-derived growth factor alpha polypeptide	LOC100132080 /// PDGFA	7.19785	0.0686632	1.04874	0.344395	-6.66323
8129837	interleukin 20 receptor, alpha	IL20RA	5.97727	0.0711718	1.05057	0.379931	-6.77671
8161906	guanine nucleotide binding protein (G protein), q polypeptide	GNAQ	11.9702	0.072278	1.05138	0.326158	-6.60321
8071274	glycoprotein Ib (platelet), beta polypeptide	GP1BB	9.12335	0.0822478	1.05867	0.538325	-7.14826
8007931	integrin, beta 3 (platelet glycoprotein IIIa, antigen CD61)	ITGB3	12.061	0.082296	1.0587	0.435513	-6.92683
8089015	protein S (alpha)	PROS1	10.4159	0.0837818	1.05979	0.550504	-7.17129
8176193	coagulation factor VIII, procoagulant component	F8	7.11363	0.089415	1.06394	0.281311	-6.4328
8116921	endothelin 1	EDN1	13.1055	0.090724	1.0649	0.20598	-6.07222
8100966	platelet factor 4	PF4	6.29359	0.0961828	1.06894	0.157253	-5.7577
7947425	CD59 molecule, complement regulatory protein	CD59	13.062	0.099388	1.07132	0.176925	-5.89629
8087447	macrophage stimulating 1 (hepatocyte growth factor-like)	MST1	7.44627	0.101074	1.07257	0.424768	-6.89956
7971444	carboxypeptidase B2 (plasma)	CPB2	5.07906	0.10203	1.07328	0.189505	-5.97414
8137865	guanine nucleotide binding protein (G protein) alpha 12	GNA12	10.6456	0.12179	1.08808	0.0840228	-5.03648
8144078	sonic hedgehog homolog (Drosophila)	SHH	8.21078	0.131118	1.09514	0.266193	-6.37131
8129848	interleukin 22 receptor, alpha 2	IL22RA2	5.37935	0.190992	1.14155	0.00782249	-2.26354
7934505	chromosome 10 open reading frame 55 /// plasminogen activator, urokinase	C10orf55 /// PLAU	5.84964	0.19149	1.14194	0.0421637	-4.23936
8098654	kallikrein B, plasma (Fletcher factor) 1	KLKB1	5.67471	0.209147	1.156	0.0388411	-4.14369
8045018	protein C (inactivator of coagulation factors Va and VIIIa)	PROC	7.26614	0.222459	1.16672	0.00284346	-1.05773
7946988	Hermansky-Pudlak syndrome 5	HPS5	8.2835	0.244899	1.18501	0.00435952	-1.5685
8072796	transmembrane protease, serine 6	TMPRSS6	7.47416	0.246194	1.18607	0.00532806	-1.80608
8129861	interferon gamma receptor 1	IFNGR1	9.72874	0.251262	1.19025	0.0177112	-3.22314
8068254	interleukin 10 receptor, beta	IL10RB	10.3368	0.255458	1.19371	0.0107477	-2.64106
8158059	syntaxin binding protein 1	STXBP1	11.5009	0.260424	1.19783	0.00281311	-1.04316
8083447	purinergic receptor P2Y, G-protein coupled, 1	P2RY1	8.20751	0.307202	1.23731	0.00940571	-2.48145
7922174	coagulation factor V (proaccelerin, labile factor)	F5	6.52014	0.32306	1.25098	0.00281428	-1.04376
8105267	integrin, alpha 2 (CD49B, alpha 2 subunit of VLA-2 receptor)	ITGA2	11.3595	0.328482	1.25569	0.00122888	-0.0409961
8023561	lectin, mannose-binding, 1	LMAN1	11.9461	0.335218	1.26157	5.57759e-05	3.84458
7953291	CD9 molecule	CD9	12.4548	0.38385	1.30482	0.000754139	0.561456
8165416	ectonucleoside triphosphate diphosphohydrolase 2	ENTPD2	8.36138	0.415974	1.3342	0.000209087	2.14359
7917875	coagulation factor III (thromboplastin, tissue factor)	F3	6.97523	0.433828	1.35081	0.000106452	3.01097
8071899	adenosine A2a receptor	ADORA2A	8.65385	0.485448	1.40002	0.000353206	1.49132
8000998	vitamin K epoxide reductase complex, subunit 1	VKORC1	12.2749	0.563832	1.47819	3.84748e-07	10.6636
8076195	platelet-derived growth factor beta polypeptide (simian sarcoma viral (v-sis) oncogene homolog)	PDGFB	10.106	0.570288	1.48482	0.000833555	0.440149
8054712	interleukin 1, alpha	IL1A	6.52787	0.589992	1.50524	0.00164722	-0.396009
7944152	interleukin 10 receptor, alpha	IL10RA	7.85173	0.671099	1.59229	2.17892e-06	8.18429
8106403	coagulation factor II (thrombin) receptor-like 1	F2RL1	9.09737	0.813665	1.75767	0.00361667	-1.34677
8053429	gamma-glutamyl carboxylase	GGCX	10.2309	0.873927	1.83264	7.67007e-08	13.0506
8141016	tissue factor pathway inhibitor 2	TFPI2	12.5878	1.17581	2.25919	1.3156e-05	5.73938
8076586	signal peptide, CUB domain, EGF-like 1	SCUBE1	8.66428	1.66943	3.18088	4.10244e-08	13.9759
8112731	coagulation factor II (thrombin) receptor-like 2	F2RL2	9.37342	1.75492	3.37508	8.7151e-05	3.27414
8150509	plasminogen activator, tissue	PLAT	12.0774	2.18147	4.53617	6.80176e-09	16.7318
Hemostasis genes were identified using the Amigo database (http://amigo.geneontology.org):
hemostasis ; GO:0007599
activation of blood coagulation via clotting cascade ; GO:0002543
blood coagulation ; GO:0007596
blood coagulation, extrinsic pathway ; GO:0007598
blood coagulation, intrinsic pathway ; GO:0007597
fibrinolysis ; GO:0042730
negative regulation of blood coagulation ; GO:0030195
negative regulation of platelet activation ; GO:0010544
platelet activation ; GO:0030168
platelet aggregation ; GO:0070527
positive regulation of blood coagulation ; GO:0030194
positive regulation of platelet activation ; GO:0010572
regulation of blood coagulation ; GO:0030193
